# Supplementary material for: [(1R,3S)-6,7-Dimeth­oxy-1-phenyl-1,2,3,4-tetra­hydro­isoquinolin-3-yl]methanol 2.33-hydrate
Source: Acta Crystallogr Sect E Struct Rep Online. 2011 Feb 23;67(Pt 3):o700. doi: 10.1107/S1600536811006052 (PMC3052049; doi:10.1107/S1600536811006052)
Supplement: Supplementary file 2 [file e-67-0o700-Isup2.hkl]

# 
# h,k,l, Fc-squared, Fo-squared, sigma(Fo-squared) and status flag 
# 
data_I
_shelx_title ' gk05 in R3' 
_shelx_refln_list_code          4 
_shelx_F_calc_maximum      328.14 
_exptl_crystal_F_000      1650.00 
_reflns_d_resolution_high  0.7494 
 
loop_ 
 _symmetry_equiv_pos_as_xyz 
 'x, y, z' 
 '-y, x-y, z' 
 '-x+y, -x, z' 
 'x+2/3, y+1/3, z+1/3' 
 '-y+2/3, x-y+1/3, z+1/3' 
 '-x+y+2/3, -x+1/3, z+1/3' 
 'x+1/3, y+2/3, z+2/3' 
 '-y+1/3, x-y+2/3, z+2/3' 
 '-x+y+1/3, -x+2/3, z+2/3' 
 
_cell_length_a    27.9498 
_cell_length_b    27.9498 
_cell_length_c     5.8035 
_cell_angle_alpha  90.000 
_cell_angle_beta   90.000 
_cell_angle_gamma 120.000 
 
_shelx_F_squared_multiplier     1.000 
 
loop_ 
 _refln_index_h 
 _refln_index_k 
 _refln_index_l 
 _refln_F_squared_calc 
 _refln_F_squared_meas 
 _refln_F_squared_sigma 
 _refln_observed_status 
   0   1  -7      162.37      210.48     22.66 o 
  -2   2  -7        7.78      -15.98     15.98 o 
   1   2  -7      154.27      160.85     22.07 o 
  -4   3  -7      104.13      112.53     20.60 o 
  -1   3  -7      106.51      140.36     20.56 o 
   2   3  -7       64.35       53.05     17.67 o 
  -6   4  -7       29.99       19.74     18.30 o 
  -3   4  -7       61.09       58.39     18.92 o 
   0   4  -7       30.03       18.50     22.93 o 
   3   4  -7       53.02       59.64     18.86 o 
  -8   5  -7        6.12       20.75     17.33 o 
  -5   5  -7       33.02       11.01     20.96 o 
  -2   5  -7       88.16       79.05     21.95 o 
   1   5  -7      439.10      440.94     28.36 o 
   4   5  -7      243.60      210.74     32.58 o 
 -10   6  -7        4.81       -0.02     16.55 o 
  -7   6  -7      158.56       84.97     24.10 o 
  -4   6  -7      128.81      120.29     21.01 o 
  -1   6  -7       60.29       91.44     19.35 o 
   2   6  -7      326.19      300.68     24.78 o 
   5   6  -7       24.12       39.81     18.23 o 
 -12   7  -7       77.56       71.34     19.59 o 
  -9   7  -7       32.28       54.46     18.75 o 
  -6   7  -7      235.40      243.23     23.95 o 
  -3   7  -7      267.21      232.55     23.69 o 
   0   7  -7       99.63       99.83     20.74 o 
   3   7  -7       99.30      137.40     20.87 o 
   6   7  -7      158.91      155.12     31.54 o 
 -14   8  -7       10.50       31.77     17.80 o 
 -11   8  -7       67.48       76.09     31.55 o 
  -8   8  -7       71.56       66.24     24.54 o 
  -5   8  -7      270.38      259.10     24.54 o 
  -2   8  -7      315.47      365.05     26.61 o 
   1   8  -7      134.52      144.67     21.91 o 
   4   8  -7      235.70      241.04     23.18 o 
   7   8  -7      129.66      108.05     20.38 o 
 -13   9  -7       93.74       93.84     19.54 o 
 -10   9  -7       54.71       58.24     29.54 o 
  -7   9  -7       50.73       49.40     21.85 o 
  -4   9  -7      314.57      333.49     26.18 o 
  -1   9  -7       46.05       64.79     18.22 o 
   2   9  -7      239.82      254.74     23.98 o 
   5   9  -7       37.21       14.66     16.05 o 
 -15  10  -7       17.35        5.25     17.18 o 
 -12  10  -7       34.34       36.46     17.84 o 
  -9  10  -7      115.12      109.30     20.48 o 
  -6  10  -7      266.23      283.66     31.40 o 
  -3  10  -7      283.68      237.15     29.30 o 
   0  10  -7      180.18      178.54     22.11 o 
   3  10  -7        1.23       -1.05     17.14 o 
 -14  11  -7      132.15      119.18     24.95 o 
 -11  11  -7       77.59       71.90     19.76 o 
  -8  11  -7       63.54       86.29     19.97 o 
  -5  11  -7       60.03       77.91     19.92 o 
  -2  11  -7      133.35      160.27     30.12 o 
   1  11  -7       54.84       70.87     18.98 o 
   4  11  -7      108.49      179.51     26.75 o 
 -13  12  -7       34.27       40.69     22.03 o 
 -10  12  -7       17.49       23.44     17.82 o 
  -7  12  -7       88.57      104.91     20.60 o 
  -4  12  -7       14.81       12.30     17.86 o 
  -1  12  -7      369.67      320.37     31.62 o 
   2  12  -7      114.60      135.58     20.70 o 
 -12  13  -7       43.11       48.59     22.92 o 
  -9  13  -7       67.89       55.31     24.10 o 
  -6  13  -7      283.78      298.28     25.94 o 
  -3  13  -7      366.25      350.53     26.50 o 
   0  13  -7      105.80      131.80     20.74 o 
 -11  14  -7       83.53       55.55     23.33 o 
  -8  14  -7      112.72       87.20     27.60 o 
  -5  14  -7      233.68      237.84     28.81 o 
  -2  14  -7       32.89       38.09     46.88 o 
 -10  15  -7       57.17       34.56     22.15 o 
  -7  15  -7      203.29      180.10     28.04 o 
  -4  15  -7      268.44      252.51     28.60 o 
   0   0  -6     1873.53     1990.15     83.33 o 
   1   1  -6      345.27      298.43     24.80 o 
  -1   2  -6      144.92      140.32     18.53 o 
   2   2  -6       28.89        1.77     13.68 o 
  -3   3  -6      202.68      171.42     18.92 o 
   0   3  -6       39.51       46.92     15.60 o 
   3   3  -6     1361.70     1403.07     40.38 o 
  -5   4  -6     1284.09     1175.35     37.27 o 
  -2   4  -6      386.91      384.82     23.87 o 
   1   4  -6       50.53       28.86     15.00 o 
   4   4  -6      489.74      470.89     25.32 o 
  -7   5  -6     1178.96     1019.73     34.77 o 
  -4   5  -6       29.76       31.54     15.08 o 
  -1   5  -6      270.39      264.95     21.22 o 
   2   5  -6      208.40      182.05     26.84 o 
   5   5  -6      626.89      616.04     28.28 o 
  -9   6  -6      379.26      354.03     22.99 o 
  -6   6  -6      776.49      779.09     31.65 o 
  -3   6  -6      163.79      136.70     18.72 o 
   0   6  -6       94.45      128.67     17.90 o 
   3   6  -6       31.96       35.36     15.72 o 
   6   6  -6        6.65      -13.70     13.70 o 
 -11   7  -6      216.07      227.99     20.69 o 
  -8   7  -6      805.34      753.83     31.44 o 
  -5   7  -6      412.77      456.80     25.40 o 
  -2   7  -6      236.71      243.34     22.99 o 
   1   7  -6      322.73      340.63     22.81 o 
   4   7  -6      338.60      322.33     22.17 o 
   7   7  -6      131.13      194.31     20.05 o 
 -13   8  -6       62.45       73.57     16.88 o 
 -10   8  -6      273.22      216.68     20.74 o 
  -7   8  -6      347.81      344.26     23.25 o 
  -4   8  -6      449.84      543.99     27.25 o 
  -1   8  -6       54.39       46.37     15.94 o 
   2   8  -6      422.60      435.17     24.96 o 
   5   8  -6      140.67      165.02     19.25 o 
   8   8  -6      367.26      341.06     23.10 o 
 -15   9  -6      133.84      111.07     22.03 o 
 -12   9  -6       55.71       42.76     31.25 o 
  -9   9  -6       45.49       42.45     15.94 o 
  -6   9  -6      539.70      494.05     26.00 o 
  -3   9  -6       12.19       21.07     15.40 o 
   0   9  -6      266.98      191.02     20.20 o 
   3   9  -6      187.73      207.44     20.69 o 
   6   9  -6      164.80      139.26     18.61 o 
   9   9  -6       11.68        9.13     14.96 o 
 -17  10  -6       39.73       59.27     16.22 o 
 -14  10  -6       66.03       89.50     17.36 o 
 -11  10  -6        6.83        3.76     14.46 o 
  -8  10  -6      207.12      171.09     19.57 o 
  -5  10  -6      390.61      392.96     24.15 o 
  -2  10  -6      558.28      627.28     28.64 o 
   1  10  -6        4.97       -2.67     13.98 o 
   4  10  -6       68.67       58.16     20.60 o 
   7  10  -6       52.10       41.72     15.43 o 
  10  10  -6       26.59       23.97     16.55 o 
 -19  11  -6       11.35       30.60     17.01 o 
 -16  11  -6       12.49       16.53     14.79 o 
 -13  11  -6       81.05       36.59     16.12 o 
 -10  11  -6       60.02       89.31     17.33 o 
  -7  11  -6      175.09      124.12     18.32 o 
  -4  11  -6      248.63      275.46     21.62 o 
  -1  11  -6        0.17       10.10     14.62 o 
   2  11  -6      137.37      170.45     20.28 o 
   5  11  -6       22.77        1.88     14.12 o 
   8  11  -6      529.95      648.33     28.21 o 
  11  11  -6      672.64      769.44     64.93 o 
 -21  12  -6       80.95       87.05     17.22 o 
 -18  12  -6       60.97       30.62     18.62 o 
 -15  12  -6       16.23       13.01     18.41 o 
 -12  12  -6      487.21      423.48     26.61 o 
  -9  12  -6      220.25      213.15     20.74 o 
  -6  12  -6       26.07       11.91     14.97 o 
  -3  12  -6       55.99       79.16     16.86 o 
   0  12  -6       17.04       40.42     15.73 o 
   3  12  -6      170.84      138.01     17.96 o 
   6  12  -6      124.82      114.36     17.55 o 
   9  12  -6        0.81       -3.25     32.47 o 
 -23  13  -6       86.96      175.32     41.12 o 
 -20  13  -6       10.59       19.77     20.56 o 
 -17  13  -6        2.38       -2.56     17.68 o 
 -14  13  -6      107.26      109.39     22.03 o 
 -11  13  -6       20.67       -9.59     14.75 o 
  -8  13  -6      108.38      130.98     18.92 o 
  -5  13  -6      231.55      183.93     20.12 o 
  -2  13  -6      244.57      312.74     38.26 o 
   1  13  -6      175.88      165.91     19.40 o 
   4  13  -6       16.97       24.16     14.75 o 
   7  13  -6      132.45      168.51     16.70 o 
  10  13  -6      115.03      192.63     41.12 o 
 -22  14  -6       14.74      -11.63     18.40 o 
 -19  14  -6      117.56      120.51     22.02 o 
 -16  14  -6       46.91       82.25     20.78 o 
 -13  14  -6       51.85       73.11     21.06 o 
 -10  14  -6      181.11      168.26     33.55 o 
  -7  14  -6      185.56      188.58     20.29 o 
  -4  14  -6      346.51      331.79     23.68 o 
  -1  14  -6       15.85        1.12     25.75 o 
   2  14  -6      424.17      395.37     23.84 o 
   5  14  -6      232.39      207.29     18.50 o 
   8  14  -6       27.19       22.73     31.38 o 
 -21  15  -6       40.26       15.45     17.53 o 
 -18  15  -6        0.66      -16.82     16.82 o 
 -15  15  -6       47.21       41.71     19.72 o 
 -12  15  -6      231.18      235.14     25.88 o 
  -9  15  -6      147.41      190.53     24.89 o 
  -6  15  -6      114.28      114.94     24.35 o 
  -3  15  -6      276.44      257.77     21.81 o 
   0  15  -6      120.12       96.86     16.99 o 
   3  15  -6       44.64       29.35     14.84 o 
   6  15  -6       34.24       56.82     26.02 o 
 -23  16  -6      129.50       87.66     38.96 o 
 -20  16  -6       30.11       22.42     28.14 o 
 -17  16  -6      321.15      344.01     28.60 o 
 -14  16  -6       44.45       58.88     20.62 o 
 -11  16  -6      279.17      253.85     26.75 o 
  -8  16  -6      297.51      275.22     26.96 o 
  -5  16  -6        5.37       -7.69     17.87 o 
  -2  16  -6       77.48       65.49     19.20 o 
   1  16  -6       93.52       43.63     17.68 o 
   4  16  -6       95.63      125.50     27.55 o 
   7  16  -6       33.48        4.33     34.63 o 
 -22  17  -6        7.02       11.56     28.14 o 
 -19  17  -6       94.13      132.01     23.02 o 
 -16  17  -6      147.94      189.99     24.94 o 
 -13  17  -6      581.32      555.90     34.05 o 
 -10  17  -6      282.25      266.96     27.16 o 
  -7  17  -6      332.67      320.33     36.25 o 
  -4  17  -6       12.78       10.59     18.94 o 
  -1  17  -6      173.33      175.50     21.79 o 
   2  17  -6       53.04       52.98     15.67 o 
   5  17  -6       45.77       69.26     35.71 o 
 -21  18  -6       15.32       -1.71     17.61 o 
 -18  18  -6        7.82        3.47     18.64 o 
 -15  18  -6      106.09       90.69     22.80 o 
 -12  18  -6      286.77      330.66     29.39 o 
  -9  18  -6      143.59      165.59     49.78 o 
  -6  18  -6      457.07      532.78     55.19 o 
  -3  18  -6       37.38       30.58     18.41 o 
   0  18  -6       21.57       28.44     29.22 o 
   3  18  -6       35.18       93.07     35.71 o 
 -20  19  -6      122.47      135.37     23.02 o 
 -17  19  -6      332.64      347.35     29.58 o 
 -14  19  -6      184.27      168.95     24.86 o 
 -11  19  -6      181.14      174.13     24.45 o 
  -8  19  -6      144.54      144.83     23.14 o 
  -5  19  -6      110.44      131.03     40.58 o 
  -2  19  -6      190.46      197.35     22.12 o 
   1  19  -6       68.07       48.70     35.71 o 
 -19  20  -6       95.51       92.55     22.59 o 
 -16  20  -6      373.09      437.01     32.03 o 
 -13  20  -6       96.47       77.01     25.97 o 
 -10  20  -6      134.83      112.09     25.97 o 
  -7  20  -6       79.41      119.41     31.92 o 
  -4  20  -6       96.89      106.94     20.16 o 
  -1  20  -6      117.53      120.12     40.04 o 
 -18  21  -6       24.36       68.41     21.06 o 
 -15  21  -6      108.73       84.80     22.49 o 
 -12  21  -6      135.13      167.37     25.22 o 
  -9  21  -6       97.89      134.29     45.99 o 
  -6  21  -6       31.24        4.73     29.22 o 
  -3  21  -6       52.21       64.24     35.17 o 
 -17  22  -6       55.00       21.91     43.29 o 
 -14  22  -6      108.40       75.63     21.80 o 
 -11  22  -6       72.67       45.41     28.14 o 
  -8  22  -6       23.31       47.24     19.99 o 
  -5  22  -6       52.48       74.56     18.07 o 
 -16  23  -6       55.57       33.55     29.22 o 
 -13  23  -6      183.07      181.97     25.11 o 
 -10  23  -6        9.15       18.81     26.51 o 
  -7  23  -6      244.69      308.43     31.38 o 
  -1   1  -5      167.40      127.92     15.31 o 
  -3   2  -5     1024.49     1062.85     40.78 o 
   0   2  -5      154.20      183.15     16.42 o 
  -5   3  -5      239.82      183.32     23.31 o 
  -2   3  -5     1298.08     1374.11     35.82 o 
   1   3  -5      436.35      441.19     23.80 o 
  -7   4  -5     1786.68     2104.80     45.75 o 
  -4   4  -5     1021.23      971.63     30.40 o 
  -1   4  -5      130.34       81.75     13.89 o 
   2   4  -5     2506.32     2216.86     50.38 o 
  -9   5  -5     1148.43     1203.40     47.95 o 
  -6   5  -5      288.24      279.03     24.53 o 
  -3   5  -5     1952.54     2041.50     44.56 o 
   0   5  -5      191.14      204.18     23.29 o 
   3   5  -5     1857.62     1923.56     43.23 o 
 -11   6  -5      351.14      375.48     21.28 o 
  -8   6  -5     1069.47      994.25     31.19 o 
  -5   6  -5      295.82      300.95     19.29 o 
  -2   6  -5      404.62      406.73     34.90 o 
   1   6  -5     1116.34      987.98     34.67 o 
   4   6  -5     2442.22     2351.74     62.52 o 
 -13   7  -5      566.48      572.23     26.08 o 
 -10   7  -5     1730.61     1685.79     40.24 o 
  -7   7  -5      551.76      631.85     25.82 o 
  -4   7  -5      338.88      334.47     21.67 o 
  -1   7  -5      151.98      160.45     16.53 o 
   2   7  -5      829.73      794.79     44.75 o 
   5   7  -5      919.55      897.99     29.89 o 
 -15   8  -5      272.34      256.46     18.51 o 
 -12   8  -5      258.61      205.91     17.67 o 
  -9   8  -5      163.94      184.93     17.12 o 
  -6   8  -5      186.10      166.50     16.65 o 
  -3   8  -5       72.79       85.38     14.52 o 
   0   8  -5      492.23      465.55     22.53 o 
   3   8  -5     1710.94     1693.66     40.69 o 
   6   8  -5      360.83      329.93     20.05 o 
 -17   9  -5        2.89       28.59     13.35 o 
 -14   9  -5      190.42      158.05     21.69 o 
 -11   9  -5      746.80      767.32     41.59 o 
  -8   9  -5      401.77      372.39     26.81 o 
  -5   9  -5      124.37      106.20     15.00 o 
  -2   9  -5      479.02      465.21     28.09 o 
   1   9  -5       23.52       33.58     13.37 o 
   4   9  -5      111.36      111.02     15.93 o 
   7   9  -5      226.73      254.89     18.09 o 
 -19  10  -5      142.48      124.92     15.02 o 
 -16  10  -5      361.71      357.42     20.69 o 
 -13  10  -5      121.26      102.65     25.73 o 
 -10  10  -5      945.62      826.33     35.82 o 
  -7  10  -5      119.12      102.39     34.34 o 
  -4  10  -5       79.82       78.28     14.52 o 
  -1  10  -5      757.79      842.14     29.44 o 
   2  10  -5     1227.42     1069.02     32.88 o 
   5  10  -5       25.30       24.79     12.47 o 
   8  10  -5      410.49      434.80     23.78 o 
 -21  11  -5      318.39      326.80     30.93 o 
 -18  11  -5       47.78       60.00     13.90 o 
 -15  11  -5       37.46       36.98     13.53 o 
 -12  11  -5      194.16      232.05     21.02 o 
  -9  11  -5      295.07      255.29     19.36 o 
  -6  11  -5       44.87       46.16     13.72 o 
  -3  11  -5      358.85      284.51     24.51 o 
   0  11  -5      351.60      292.94     19.54 o 
   3  11  -5      150.94      169.33     18.48 o 
   6  11  -5       90.73       78.48     20.79 o 
   9  11  -5      219.46      339.78     19.69 o 
 -23  12  -5       68.68      166.66     37.88 o 
 -20  12  -5       56.19       52.84     12.94 o 
 -17  12  -5      262.30      275.52     22.59 o 
 -14  12  -5       82.30       80.66     16.46 o 
 -11  12  -5      390.40      386.80     31.27 o 
  -8  12  -5       33.64       33.83     13.26 o 
  -5  12  -5      181.55      229.03     17.77 o 
  -2  12  -5      389.57      443.35     26.19 o 
   1  12  -5      270.29      281.21     19.27 o 
   4  12  -5       47.76       44.11     12.72 o 
   7  12  -5       18.74       40.26     13.31 o 
  10  12  -5        2.02        4.23     20.18 o 
 -25  13  -5       92.83       53.30     22.61 o 
 -22  13  -5       18.57       24.89     20.66 o 
 -19  13  -5       19.71      -13.32     16.23 o 
 -16  13  -5      150.24      131.16     19.50 o 
 -13  13  -5      503.85      441.94     23.07 o 
 -10  13  -5      127.71       99.23     15.40 o 
  -7  13  -5      265.38      298.74     19.92 o 
  -4  13  -5     1172.00     1077.61     33.58 o 
  -1  13  -5     1574.86     1530.69     38.34 o 
   2  13  -5      349.92      336.03     19.55 o 
   5  13  -5      474.81      497.41     24.90 o 
   8  13  -5      166.50      183.90     32.12 o 
  11  13  -5      369.66      335.96     30.16 o 
 -27  14  -5      139.61      137.17     45.45 o 
 -24  14  -5      296.67      444.78     49.78 o 
 -21  14  -5      254.57      318.92     38.18 o 
 -18  14  -5      136.52       77.66     17.82 o 
 -15  14  -5       28.23        2.47     15.58 o 
 -12  14  -5       96.84       83.30     18.74 o 
  -9  14  -5       63.77       96.65     15.77 o 
  -6  14  -5      628.25      567.36     25.79 o 
  -3  14  -5     2287.53     2100.96     46.71 o 
   0  14  -5      232.93      255.67     18.11 o 
   3  14  -5      168.69      170.63     15.94 o 
   6  14  -5      365.13      308.46     29.84 o 
   9  14  -5      190.30      184.19     30.84 o 
  12  14  -5       41.33       62.89     23.66 o 
 -26  15  -5       32.43       46.53     33.55 o 
 -23  15  -5      185.38      201.29     41.12 o 
 -20  15  -5      136.49      136.79     19.00 o 
 -17  15  -5      290.69      315.98     24.70 o 
 -14  15  -5      228.83      221.07     23.81 o 
 -11  15  -5       79.14       94.14     20.56 o 
  -8  15  -5      191.43      166.13     21.43 o 
  -5  15  -5     1458.26     1334.16     37.10 o 
  -2  15  -5      151.81      159.63     16.45 o 
   1  15  -5      183.04      185.16     20.64 o 
   4  15  -5      355.69      431.75     32.14 o 
   7  15  -5      106.96       79.92     15.78 o 
  10  15  -5        7.86       26.16     20.01 o 
  13  15  -5      101.77      125.21     34.63 o 
 -28  16  -5        6.32       15.02     27.05 o 
 -25  16  -5       33.40       63.85     35.71 o 
 -22  16  -5       19.01       27.66     13.66 o 
 -19  16  -5        3.23       21.59     16.02 o 
 -16  16  -5      318.55      336.52     33.55 o 
 -13  16  -5      529.92      493.14     29.28 o 
 -10  16  -5      394.97      402.30     26.78 o 
  -7  16  -5      691.29      670.76     37.34 o 
  -4  16  -5     1013.13      940.46     31.83 o 
  -1  16  -5       68.84       75.99     14.23 o 
   2  16  -5       35.72       21.91     12.43 o 
   5  16  -5      116.11      115.01     16.39 o 
   8  16  -5       90.80      117.19     24.34 o 
  11  16  -5       43.77       43.76     22.49 o 
 -27  17  -5      220.39      227.26     43.29 o 
 -24  17  -5       56.55      138.52     38.96 o 
 -21  17  -5      180.34      143.94     21.17 o 
 -18  17  -5      810.26      752.08     34.31 o 
 -15  17  -5        1.42       -4.91     15.34 o 
 -12  17  -5      110.73      106.56     20.27 o 
  -9  17  -5       52.47       45.60     17.10 o 
  -6  17  -5      300.66      218.53     34.09 o 
  -3  17  -5      472.36      551.14     31.92 o 
   0  17  -5      752.67      685.51     28.51 o 
   3  17  -5       10.36        4.04     18.74 o 
   6  17  -5      129.96      140.41     24.65 o 
   9  17  -5      184.51      152.59     35.71 o 
 -26  18  -5      138.18      149.34     41.12 o 
 -23  18  -5       22.04       28.03     22.98 o 
 -20  18  -5      333.46      384.71     33.55 o 
 -17  18  -5      480.45      439.69     34.09 o 
 -14  18  -5       28.07       48.18     18.32 o 
 -11  18  -5      278.01      236.95     23.33 o 
  -8  18  -5      128.43      134.81     20.28 o 
  -5  18  -5       33.22       29.68     16.60 o 
  -2  18  -5       86.18       71.78     21.10 o 
   1  18  -5      112.74      110.82     42.21 o 
   4  18  -5       44.23       37.96     20.49 o 
   7  18  -5       65.78        0.00     27.05 o 
  10  18  -5      139.23      228.34     41.12 o 
 -25  19  -5       75.34       31.38     31.38 o 
 -22  19  -5       28.36       36.41     14.24 o 
 -19  19  -5        3.96       -1.11     15.81 o 
 -16  19  -5      808.87      722.78     36.20 o 
 -13  19  -5       42.09       52.49     19.13 o 
 -10  19  -5      313.64      348.75     26.75 o 
  -7  19  -5       47.55       12.76     16.12 o 
  -4  19  -5       31.49       37.63     16.02 o 
  -1  19  -5       28.54       47.01     12.48 o 
   2  19  -5       25.55        1.41     18.95 o 
   5  19  -5      110.28       92.14     24.17 o 
   8  19  -5      159.04      127.70     35.71 o 
 -27  20  -5       13.04        3.25     32.47 o 
 -24  20  -5      346.30      404.99     27.61 o 
 -21  20  -5        4.00       26.13     34.63 o 
 -18  20  -5      580.82      548.99     31.89 o 
 -15  20  -5      291.98      224.47     24.34 o 
 -12  20  -5      213.81      202.82     22.92 o 
  -9  20  -5       70.53       83.76     19.50 o 
  -6  20  -5      124.70      136.69     25.43 o 
  -3  20  -5      163.65      178.60     18.18 o 
   0  20  -5       42.11       40.32     19.50 o 
   3  20  -5      167.71      208.47     27.73 o 
   6  20  -5      146.46      139.60     35.71 o 
 -26  21  -5       61.24       53.03     35.71 o 
 -23  21  -5       28.01       12.40     13.95 o 
 -20  21  -5      124.71      158.80     22.10 o 
 -17  21  -5      138.53      134.64     30.30 o 
 -14  21  -5       11.31       18.73     33.55 o 
 -11  21  -5       47.88       38.82     21.10 o 
  -8  21  -5      140.48      145.23     23.27 o 
  -5  21  -5       51.00       70.55     20.56 o 
  -2  21  -5        0.20       11.99     18.46 o 
   1  21  -5       17.90       44.60     21.32 o 
   4  21  -5      151.13      188.36     37.34 o 
 -25  22  -5       42.43       37.86     24.10 o 
 -22  22  -5      254.63      337.60     54.11 o 
 -19  22  -5       63.77       99.12     21.26 o 
 -16  22  -5      143.88      128.14     21.39 o 
 -13  22  -5      158.74      193.24     33.55 o 
 -10  22  -5       86.18       86.26     28.68 o 
  -7  22  -5      309.22      281.37     22.42 o 
  -4  22  -5      269.16      246.74     43.29 o 
  -1  22  -5       78.31      133.38     25.11 o 
   2  22  -5      292.44      442.76     34.58 o 
 -24  23  -5      533.26      526.72     29.49 o 
 -21  23  -5        3.83       31.54     18.18 o 
 -18  23  -5      506.22      537.88     53.03 o 
 -15  23  -5       14.02        5.64     23.27 o 
 -12  23  -5       57.42       57.12     19.23 o 
  -9  23  -5       30.87       30.49     21.64 o 
  -6  23  -5       53.00       22.95     27.60 o 
  -3  23  -5       35.94       23.31     20.49 o 
   0  23  -5      348.88      357.20     31.98 o 
   3  23  -5      335.15      497.92     36.64 o 
 -23  24  -5       45.16       16.82     18.35 o 
 -20  24  -5      104.09      109.84     22.03 o 
 -17  24  -5      282.05      234.84     25.25 o 
 -14  24  -5        1.94        6.40     21.10 o 
 -11  24  -5       20.65       13.03     17.40 o 
  -8  24  -5      398.06      398.81     27.05 o 
  -5  24  -5       22.07        9.15     18.97 o 
  -2  24  -5       21.30       68.33     21.84 o 
   1  24  -5       41.60       30.70     21.72 o 
 -22  25  -5      226.99      213.00     24.70 o 
 -19  25  -5      181.83      157.33     23.69 o 
 -16  25  -5      116.11      103.36     41.66 o 
 -13  25  -5      375.31      357.63     31.92 o 
 -10  25  -5      146.42      160.53     21.42 o 
  -7  25  -5       71.87       62.77     33.55 o 
  -4  25  -5      148.80      117.83     34.09 o 
  -1  25  -5       83.89      140.09     26.52 o 
 -21  26  -5      123.65      167.38     23.88 o 
 -18  26  -5       36.83       38.96     19.90 o 
 -15  26  -5       28.03        4.46     18.32 o 
 -12  26  -5        2.91       17.15     17.39 o 
  -9  26  -5      268.45      287.10     49.24 o 
  -6  26  -5      106.38       90.94     24.44 o 
  -3  26  -5      130.15      169.28     28.04 o 
 -20  27  -5      114.26      112.05     29.76 o 
 -17  27  -5       34.48       38.83     19.85 o 
 -14  27  -5       28.97       12.42     18.72 o 
 -11  27  -5      391.39      421.61     26.55 o 
  -8  27  -5        4.20      -23.81     30.30 o 
 -16  28  -5      353.90      337.80     28.04 o 
 -13  28  -5      146.21      123.06     21.14 o 
 -10  28  -5      104.86       93.07     37.88 o 
   0   1  -4     2941.29     3068.86     90.50 o 
  -2   2  -4      473.37      531.82     21.22 o 
   1   2  -4      313.77      316.73     16.65 o 
  -4   3  -4     4282.61     4288.41     66.01 o 
  -1   3  -4      700.39      689.29     36.72 o 
   2   3  -4     3197.65     3364.44     55.58 o 
  -6   4  -4     2902.70     2945.30     53.16 o 
  -3   4  -4     1587.90     1452.05     32.90 o 
   0   4  -4      513.35      470.25     19.74 o 
   3   4  -4       59.95       40.00     11.47 o 
  -8   5  -4      626.13      452.76     30.45 o 
  -5   5  -4     1571.94     1573.89     34.75 o 
  -2   5  -4      961.01      839.29     31.35 o 
   1   5  -4     1551.00     1696.75     36.21 o 
   4   5  -4      949.55      813.50     25.42 o 
 -10   6  -4     1802.81     1796.56     51.30 o 
  -7   6  -4     1669.31     1539.49     34.35 o 
  -4   6  -4      333.36      347.51     19.93 o 
  -1   6  -4     1390.56     1421.80     46.63 o 
   2   6  -4     1292.27     1585.39     36.72 o 
   5   6  -4      211.52      237.63     15.43 o 
 -12   7  -4     2206.59     2010.85     40.34 o 
  -9   7  -4     1196.43     1270.49     31.15 o 
  -6   7  -4      187.78      138.36     13.09 o 
  -3   7  -4      163.36      147.46     16.90 o 
   0   7  -4      711.62      766.06     28.03 o 
   3   7  -4      120.30      108.23     15.30 o 
   6   7  -4      836.90      777.62     21.91 o 
 -14   8  -4       68.35       52.77     11.62 o 
 -11   8  -4     1537.61     1398.43     33.23 o 
  -8   8  -4       65.68       46.15     11.30 o 
  -5   8  -4      730.79      768.30     35.95 o 
  -2   8  -4      344.58      308.16     20.09 o 
   1   8  -4     1949.95     2037.00     51.96 o 
   4   8  -4     1710.00     1504.98     62.16 o 
   7   8  -4     1082.18     1148.01     29.22 o 
 -16   9  -4      545.95      526.08     18.26 o 
 -13   9  -4      950.37     1025.13     25.37 o 
 -10   9  -4      329.64      371.18     18.40 o 
  -7   9  -4     1961.90     2024.00     54.01 o 
  -4   9  -4       39.22       79.60     11.84 o 
  -1   9  -4      373.98      470.52     20.36 o 
   2   9  -4      400.03      391.43     18.63 o 
   5   9  -4     1207.59     1087.10     22.96 o 
   8   9  -4     1342.63     1148.33     25.64 o 
 -18  10  -4     1228.23     1130.23     24.89 o 
 -15  10  -4      501.02      516.15     45.13 o 
 -12  10  -4      301.11      302.81     23.42 o 
  -9  10  -4      700.48      691.13     24.35 o 
  -6  10  -4      499.69      437.27     19.57 o 
  -3  10  -4      278.51      176.85     15.71 o 
   0  10  -4     3725.97     3494.50     71.44 o 
   3  10  -4     1044.82      915.37     21.32 o 
   6  10  -4      912.92      945.25     23.41 o 
   9  10  -4      172.19      144.42     16.65 o 
 -20  11  -4      593.85      547.10     30.49 o 
 -17  11  -4     1221.27     1251.82     27.34 o 
 -14  11  -4       94.46      109.93     12.00 o 
 -11  11  -4      904.59     1007.46     29.07 o 
  -8  11  -4     1121.32     1117.59     29.78 o 
  -5  11  -4      347.47      233.62     15.82 o 
  -2  11  -4     2055.67     2186.40     43.17 o 
   1  11  -4     2359.89     2467.19     46.14 o 
   4  11  -4      954.86     1156.02     25.72 o 
   7  11  -4      803.78      786.16     27.18 o 
  10  11  -4      127.52      111.88     16.65 o 
 -22  12  -4      103.01      126.60     25.43 o 
 -19  12  -4      734.11      731.56     22.81 o 
 -16  12  -4      292.94      379.33     20.54 o 
 -13  12  -4      402.71      326.16     20.25 o 
 -10  12  -4      622.44      794.55     26.23 o 
  -7  12  -4      185.36      153.64     14.34 o 
  -4  12  -4     3558.48     3347.56     68.95 o 
  -1  12  -4     6085.27     5914.49     85.18 o 
   2  12  -4     4569.13     4571.37     54.64 o 
   5  12  -4     1431.33     1214.87     29.40 o 
   8  12  -4      256.45      307.08     20.73 o 
  11  12  -4      891.32      784.49     58.98 o 
 -24  13  -4      111.37      112.28     21.26 o 
 -21  13  -4      430.18      336.04     26.96 o 
 -18  13  -4     1301.39     1431.41     33.75 o 
 -15  13  -4     1105.28     1038.90     86.58 o 
 -12  13  -4      323.08      294.23     22.16 o 
  -9  13  -4      283.92      346.23     23.99 o 
  -6  13  -4      642.83      619.23     34.38 o 
  -3  13  -4     1420.64     1536.04     35.57 o 
   0  13  -4      658.27      567.01     19.31 o 
   3  13  -4     1760.14     1586.01     29.88 o 
   6  13  -4      885.89      855.86     30.52 o 
   9  13  -4      509.12      477.79     26.40 o 
  12  13  -4      402.52      383.54     46.53 o 
 -26  14  -4       70.76       76.29     21.43 o 
 -23  14  -4       58.06       74.96     20.01 o 
 -20  14  -4      115.02      125.35     12.57 o 
 -17  14  -4      250.13      221.88     19.42 o 
 -14  14  -4       17.97       23.05     11.92 o 
 -11  14  -4      409.60      385.70     19.55 o 
  -8  14  -4        3.89        8.74     10.58 o 
  -5  14  -4     1698.80     1671.41     37.54 o 
  -2  14  -4     1950.58     1818.62     33.37 o 
   1  14  -4      565.23      479.97     17.15 o 
   4  14  -4        1.38        7.52     12.41 o 
   7  14  -4      731.40      722.16     29.04 o 
  10  14  -4      474.39      383.01     96.32 o 
  13  14  -4       98.74      133.77     29.76 o 
 -28  15  -4       34.03       44.91     31.92 o 
 -25  15  -4      302.30      315.34     40.58 o 
 -22  15  -4      492.76      510.52     53.03 o 
 -19  15  -4     2065.82     1859.58     62.23 o 
 -16  15  -4      521.34      461.54     26.00 o 
 -13  15  -4      614.03      534.89     27.42 o 
 -10  15  -4      291.47      214.24     20.27 o 
  -7  15  -4      167.35      175.34     17.86 o 
  -4  15  -4     1629.98     1568.20     30.88 o 
  -1  15  -4     2161.22     1978.61     41.91 o 
   2  15  -4      620.31      530.00     24.05 o 
   5  15  -4      193.93      169.18     18.03 o 
   8  15  -4       98.08       90.81     17.05 o 
  11  15  -4      212.33      204.16     40.04 o 
  14  15  -4      114.57       97.42     23.33 o 
 -30  16  -4      224.79      263.26     30.16 o 
 -27  16  -4      163.83      237.55     34.63 o 
 -24  16  -4      234.83      223.17     24.34 o 
 -21  16  -4      834.02      878.91     27.76 o 
 -18  16  -4      810.71      743.12     31.40 o 
 -15  16  -4      774.58      779.59     30.20 o 
 -12  16  -4      109.79       82.82     16.07 o 
  -9  16  -4       42.15       83.75     16.02 o 
  -6  16  -4      291.36      263.57     22.73 o 
  -3  16  -4     1048.94      942.74     33.96 o 
   0  16  -4      389.34      378.84     15.54 o 
   3  16  -4       26.10       30.12     13.26 o 
   6  16  -4      255.66      245.24     52.70 o 
   9  16  -4      133.39      118.15     22.80 o 
  12  16  -4      271.53      214.14     42.21 o 
  15  16  -4        8.37       13.97     24.35 o 
 -29  17  -4       78.05       99.12     24.45 o 
 -26  17  -4       78.44       54.52     24.35 o 
 -23  17  -4      633.67      675.72     69.26 o 
 -20  17  -4      307.86      315.85     41.66 o 
 -17  17  -4      545.25      603.49     29.87 o 
 -14  17  -4       97.79       80.94     15.85 o 
 -11  17  -4       35.55       30.84     15.30 o 
  -8  17  -4       75.06       56.60     22.73 o 
  -5  17  -4     1656.59     1641.84     47.15 o 
  -2  17  -4      134.50      139.36     13.09 o 
   1  17  -4      173.37      124.08     19.41 o 
   4  17  -4      314.94      360.62     22.62 o 
   7  17  -4      637.60      570.48     28.38 o 
  10  17  -4      244.22      247.17     27.42 o 
  13  17  -4      169.50       86.58     23.72 o 
 -31  18  -4      101.65       76.29     24.49 o 
 -28  18  -4      212.33      236.79     28.19 o 
 -25  18  -4      209.89      199.12     37.88 o 
 -22  18  -4      203.63      269.55     18.18 o 
 -19  18  -4     1892.95     1783.20     48.10 o 
 -16  18  -4      325.69      323.97     21.26 o 
 -13  18  -4      164.51      155.39     19.13 o 
 -10  18  -4      265.60      250.86     21.72 o 
  -7  18  -4      364.26      382.93     18.75 o 
  -4  18  -4      194.30      169.55     14.34 o 
  -1  18  -4        3.33        4.04     15.67 o 
   2  18  -4       15.19       53.88     20.56 o 
   5  18  -4      436.34      360.94     28.04 o 
   8  18  -4      317.67      237.00     35.71 o 
  11  18  -4        0.62       40.04     29.22 o 
 -30  19  -4       26.55       78.39     36.79 o 
 -27  19  -4       39.77       24.89     28.14 o 
 -24  19  -4      150.02      127.70     33.55 o 
 -21  19  -4       94.87      124.54     20.02 o 
 -18  19  -4     1167.63     1193.43     40.29 o 
 -15  19  -4      573.38      526.23     50.86 o 
 -12  19  -4      732.38      684.73     55.73 o 
  -9  19  -4      342.90      256.76     27.05 o 
  -6  19  -4      154.69      244.09     17.00 o 
  -3  19  -4      679.88      597.10     20.78 o 
   0  19  -4      102.13       76.99     18.95 o 
   3  19  -4      112.52       80.08     19.72 o 
   6  19  -4      245.14      257.78     36.25 o 
   9  19  -4      159.82      233.75     38.96 o 
  12  19  -4      233.19      233.75     40.04 o 
 -29  20  -4      261.41      334.40     47.62 o 
 -26  20  -4      145.05      116.88     34.63 o 
 -23  20  -4      487.04      613.12     25.34 o 
 -20  20  -4      119.36      107.94     17.61 o 
 -17  20  -4     1174.47      990.95     31.70 o 
 -14  20  -4      352.34      339.43     26.51 o 
 -11  20  -4      531.99      468.15     26.96 o 
  -8  20  -4      960.93      789.71     26.35 o 
  -5  20  -4       95.86       61.98     11.96 o 
  -2  20  -4        6.20       25.13     16.90 o 
   1  20  -4      422.28      419.69     29.87 o 
   4  20  -4      196.93      190.50     24.65 o 
   7  20  -4      170.49      148.26     33.55 o 
  10  20  -4       22.15       17.32     28.14 o 
 -31  21  -4      269.60      334.40     48.70 o 
 -28  21  -4        8.84       22.73     31.38 o 
 -25  21  -4      195.27      159.08     37.88 o 
 -22  21  -4        3.44        2.41     13.77 o 
 -19  21  -4      708.17      700.84     80.62 o 
 -16  21  -4       29.81       25.46     16.02 o 
 -13  21  -4      316.34      253.61     22.15 o 
 -10  21  -4      369.53      309.88     22.88 o 
  -7  21  -4       39.47       32.73     11.80 o 
  -4  21  -4       42.57       62.04     18.46 o 
  -1  21  -4      112.78      131.79     21.56 o 
   2  21  -4      266.38      306.87     27.55 o 
   5  21  -4       43.87       32.95     55.19 o 
   8  21  -4      336.24      336.56     42.21 o 
 -30  22  -4       71.95       30.30     34.63 o 
 -27  22  -4      176.08      160.16     38.96 o 
 -24  22  -4      157.31      129.79     15.67 o 
 -21  22  -4      350.61      440.98     26.42 o 
 -18  22  -4      421.64      420.96     34.95 o 
 -15  22  -4       84.54      107.14     18.74 o 
 -12  22  -4      136.10      125.86     18.95 o 
  -9  22  -4      148.15      178.59     18.12 o 
  -6  22  -4       37.37       14.71     10.35 o 
  -3  22  -4       63.26       24.08     17.61 o 
   0  22  -4      265.60      310.82     27.04 o 
   3  22  -4       13.96       40.89     41.12 o 
   6  22  -4      195.58      258.64     37.88 o 
   9  22  -4       84.23       76.84     33.55 o 
 -29  23  -4      253.99      284.62     45.45 o 
 -26  23  -4      119.66      101.73     35.71 o 
 -23  23  -4       98.88      119.24     18.19 o 
 -20  23  -4       61.01       66.47     17.39 o 
 -17  23  -4       50.99       53.03     17.60 o 
 -14  23  -4      242.71      313.36     25.11 o 
 -11  23  -4       15.38        3.52     12.16 o 
  -8  23  -4      214.60      251.62     18.24 o 
  -5  23  -4       65.42       53.29     18.72 o 
  -2  23  -4      392.48      434.52     30.93 o 
   1  23  -4      129.25      198.15     31.92 o 
   4  23  -4      122.49      141.22     28.68 o 
   7  23  -4      139.86      114.71     33.55 o 
 -28  24  -4      184.42      215.36     43.29 o 
 -25  24  -4      110.61      119.82     16.35 o 
 -22  24  -4        6.03        4.17     15.58 o 
 -19  24  -4      343.89      415.14     23.18 o 
 -16  24  -4       64.66       87.17     25.97 o 
 -13  24  -4      480.78      573.88     36.79 o 
 -10  24  -4      441.55      454.87     21.64 o 
  -7  24  -4      178.68      184.79     23.11 o 
  -4  24  -4      380.25      336.22     27.26 o 
  -1  24  -4       89.57      126.50     22.35 o 
   2  24  -4      240.24      277.05     28.32 o 
   5  24  -4      168.84      207.78     37.88 o 
 -27  25  -4      186.46      179.64     41.12 o 
 -24  25  -4       35.05       26.42     16.02 o 
 -21  25  -4      246.95      274.93     24.34 o 
 -18  25  -4      285.87      323.34     24.86 o 
 -15  25  -4       51.17       54.02     18.17 o 
 -12  25  -4      114.37       89.48     14.59 o 
  -9  25  -4      237.31      239.72     16.39 o 
  -6  25  -4       66.89       35.35     18.17 o 
  -3  25  -4       99.14       80.58     20.49 o 
   0  25  -4       35.00       50.18     28.14 o 
   3  25  -4       17.57       15.09     20.01 o 
 -29  26  -4       36.32       59.52     36.79 o 
 -26  26  -4      101.27       72.14     14.70 o 
 -23  26  -4      177.23      199.39     23.81 o 
 -20  26  -4       17.91       10.33     29.22 o 
 -17  26  -4      249.81      247.08     24.02 o 
 -14  26  -4      603.49      643.69     49.78 o 
 -11  26  -4       70.88       96.30     14.03 o 
  -8  26  -4      326.12      352.62     28.08 o 
  -5  26  -4       72.29       91.33     21.56 o 
  -2  26  -4      225.59      205.63     31.38 o 
   1  26  -4      132.81      158.65     26.49 o 
 -28  27  -4       57.50       98.48     36.79 o 
 -25  27  -4      313.27      361.54     25.56 o 
 -22  27  -4       21.95       26.98     22.18 o 
 -19  27  -4      400.62      466.50     42.75 o 
 -16  27  -4       10.36        1.18     16.12 o 
 -13  27  -4      785.93      901.41     29.36 o 
 -10  27  -4      278.58      242.57     39.32 o 
  -7  27  -4      164.76      156.15     54.65 o 
  -4  27  -4      228.34      216.99     27.30 o 
  -1  27  -4        1.36       52.73     23.11 o 
 -27  28  -4      141.77      207.22     33.55 o 
 -24  28  -4       26.19       23.88     22.18 o 
 -21  28  -4      188.48      173.15     30.30 o 
 -18  28  -4       43.99       56.69     17.97 o 
 -15  28  -4      558.62      663.61     33.74 o 
 -12  28  -4      191.71      200.05     16.86 o 
  -9  28  -4       42.37       63.15     28.14 o 
  -6  28  -4       10.95        0.04     19.50 o 
  -3  28  -4      196.72      279.67     29.87 o 
 -26  29  -4       22.59       16.99     18.94 o 
 -23  29  -4       25.64       11.17     15.09 o 
 -20  29  -4       76.43       74.02     19.50 o 
 -17  29  -4      250.30      230.68     61.69 o 
 -14  29  -4      320.67      280.07     19.09 o 
 -11  29  -4      305.01      281.30     26.52 o 
  -8  29  -4       25.36       41.29     21.01 o 
  -5  29  -4       44.62       18.40     20.78 o 
 -22  30  -4       94.44       95.07     38.42 o 
 -19  30  -4       31.39       32.62     18.32 o 
 -16  30  -4       39.87       51.95     18.62 o 
 -13  30  -4      106.14      105.51     22.32 o 
 -10  30  -4       16.34      -19.52     20.56 o 
  -7  30  -4       33.88       31.05     21.84 o 
 -21  31  -4      108.73       92.37     21.03 o 
 -18  31  -4        5.39       23.04     18.18 o 
 -15  31  -4      142.22      123.58     15.81 o 
 -12  31  -4      293.83      331.33     37.88 o 
  -9  31  -4       17.23       -3.25     19.20 o 
   0   0  -3     3116.08     2573.46     72.51 o 
   1   1  -3     6861.67     6624.43     87.26 o 
  -1   2  -3      849.37     1000.33     23.95 o 
   2   2  -3     2379.53     2893.61     45.81 o 
  -3   3  -3    11327.71    12350.45    245.79 o 
   0   3  -3     4568.55     5005.07     99.46 o 
   3   3  -3     1900.09     2243.86     38.67 o 
  -5   4  -3     9568.38    10817.94    133.70 o 
  -2   4  -3       25.64        5.17      8.07 o 
   1   4  -3      725.60      583.98     25.97 o 
   4   4  -3      271.79      344.55     14.21 o 
  -7   5  -3      519.89      551.74     18.86 o 
  -4   5  -3     1467.96     1412.11     29.04 o 
  -1   5  -3      574.40      575.22     18.72 o 
   2   5  -3     1154.48     1360.25     33.57 o 
   5   5  -3      932.14     1054.07     21.30 o 
  -9   6  -3     4916.31     4420.63     63.80 o 
  -6   6  -3     4973.16     5025.44    102.22 o 
  -3   6  -3     7961.39     7956.40    167.30 o 
   0   6  -3      444.90      524.27     17.86 o 
   3   6  -3      601.59      724.69     18.13 o 
   6   6  -3      466.03      472.64     18.43 o 
 -11   7  -3      965.80     1051.90     21.70 o 
  -8   7  -3     7387.27     7308.79     83.17 o 
  -5   7  -3     2704.25     3182.08     49.57 o 
  -2   7  -3      185.04      207.73     12.66 o 
   1   7  -3     1356.68     1124.11     25.70 o 
   4   7  -3     1727.93     1659.02     27.69 o 
   7   7  -3     2058.07     2006.51     41.51 o 
 -13   8  -3      211.74      276.35     12.06 o 
 -10   8  -3      934.90     1121.73     26.31 o 
  -7   8  -3     3522.69     3844.87     57.45 o 
  -4   8  -3     2395.31     2323.73     39.98 o 
  -1   8  -3      617.68      587.85     19.06 o 
   2   8  -3     1385.08     1178.94     28.41 o 
   5   8  -3     1732.63     1825.58     33.74 o 
   8   8  -3     3642.73     3428.15     41.42 o 
 -15   9  -3      254.63      314.33     12.98 o 
 -12   9  -3      303.59      311.10     12.82 o 
  -9   9  -3      877.36      898.84     23.69 o 
  -6   9  -3      809.40      724.83     21.45 o 
  -3   9  -3     1889.91     2263.72     39.49 o 
   0   9  -3     2028.90     2302.22     44.19 o 
   3   9  -3     5545.43     5248.07     62.76 o 
   6   9  -3      115.01      136.20      8.53 o 
   9   9  -3     2417.66     2319.07     45.68 o 
 -17  10  -3     1615.10     1683.53     23.17 o 
 -14  10  -3       42.54       74.30      9.10 o 
 -11  10  -3     1059.20     1153.10     29.72 o 
  -8  10  -3      616.62      652.52     28.58 o 
  -5  10  -3     1280.87     1294.82     37.62 o 
  -2  10  -3      139.49      104.71      8.98 o 
   1  10  -3     1793.73     1397.09     38.74 o 
   4  10  -3      416.22      419.13     14.16 o 
   7  10  -3     7457.14     7697.72    135.21 o 
  10  10  -3     3460.28     3251.16     57.76 o 
 -19  11  -3     2904.90     3047.34     54.60 o 
 -16  11  -3       96.84      141.39     10.27 o 
 -13  11  -3      642.53      662.60     18.05 o 
 -10  11  -3      100.35       67.26     10.40 o 
  -7  11  -3      502.85      634.17     20.40 o 
  -4  11  -3      108.62       51.13      8.09 o 
  -1  11  -3      103.41      102.59      9.23 o 
   2  11  -3      636.82      573.91     16.24 o 
   5  11  -3     1881.85     1619.14     36.16 o 
   8  11  -3     5743.41     5743.26    106.73 o 
  11  11  -3     1776.96     1873.93     52.98 o 
 -21  12  -3     1810.18     1534.67     46.83 o 
 -18  12  -3      289.99      219.92     11.01 o 
 -15  12  -3     1242.72     1342.07     25.82 o 
 -12  12  -3     1832.95     1871.83     36.34 o 
  -9  12  -3     2720.08     2835.87     71.70 o 
  -6  12  -3      225.48      251.13     12.01 o 
  -3  12  -3       22.21       15.47      7.26 o 
   0  12  -3     1328.94     1242.82     23.53 o 
   3  12  -3     3326.62     3181.23     42.13 o 
   6  12  -3     4721.50     4452.35     70.04 o 
   9  12  -3      360.23      349.21     20.36 o 
  12  12  -3       42.39       46.53     18.37 o 
 -23  13  -3      468.12      513.63     37.34 o 
 -20  13  -3      352.26      414.56     47.62 o 
 -17  13  -3     1652.54     1568.22     28.32 o 
 -14  13  -3      146.71      187.52     11.29 o 
 -11  13  -3      167.80      186.09     15.55 o 
  -8  13  -3      517.93      575.24     20.20 o 
  -5  13  -3     1826.72     1855.24     30.00 o 
  -2  13  -3     1226.94     1241.28     24.01 o 
   1  13  -3     1478.28     1660.29     23.18 o 
   4  13  -3     1756.27     1858.64     39.48 o 
   7  13  -3     1085.01     1010.48     40.88 o 
  10  13  -3      850.17      802.84     36.64 o 
  13  13  -3      150.03      109.25     27.05 o 
 -25  14  -3       82.48       82.54     25.43 o 
 -22  14  -3      371.22      312.75     24.02 o 
 -19  14  -3      289.85      219.83     12.21 o 
 -16  14  -3      802.82      898.85     24.31 o 
 -13  14  -3     1045.05     1055.86     33.12 o 
 -10  14  -3      180.80      180.75     11.47 o 
  -7  14  -3     1411.14     1569.36     28.02 o 
  -4  14  -3       51.84       72.77      8.31 o 
  -1  14  -3      161.45      181.24     16.71 o 
   2  14  -3      526.91      534.48     36.51 o 
   5  14  -3     3219.27     3166.64     56.15 o 
   8  14  -3      222.73      282.66     19.29 o 
  11  14  -3      216.69      215.96     23.25 o 
  14  14  -3      287.44      325.54     29.05 o 
 -27  15  -3       13.00        0.47     38.96 o 
 -24  15  -3      340.82      427.97     41.12 o 
 -21  15  -3      735.72      691.79     66.55 o 
 -18  15  -3     1634.38     1707.49     34.27 o 
 -15  15  -3     1654.03     1652.66     46.46 o 
 -12  15  -3     1444.09     1362.78     38.24 o 
  -9  15  -3      139.80      168.56     11.11 o 
  -6  15  -3       60.49       51.59      8.49 o 
  -3  15  -3     6473.63     6416.88     74.86 o 
   0  15  -3       69.23       70.68      6.46 o 
   3  15  -3     1423.73     1378.50     34.89 o 
   6  15  -3       28.85       43.62     18.19 o 
   9  15  -3     1354.50     1317.03     60.60 o 
  12  15  -3      126.81      103.35     21.39 o 
  15  15  -3       30.67       16.57     19.85 o 
 -29  16  -3      146.18      193.86     35.71 o 
 -26  16  -3       22.18       -0.66     17.55 o 
 -23  16  -3       56.05       53.95     17.87 o 
 -20  16  -3     2346.60     2334.38     41.09 o 
 -17  16  -3      488.48      392.64     19.43 o 
 -14  16  -3      183.15      138.02     30.84 o 
 -11  16  -3     1370.53     1610.61     42.46 o 
  -8  16  -3      322.98      333.14     18.84 o 
  -5  16  -3      658.01      644.02     16.70 o 
  -2  16  -3      382.56      405.96     14.36 o 
   1  16  -3     1759.82     1818.41     39.27 o 
   4  16  -3      396.96      355.60     29.69 o 
   7  16  -3       41.52       27.16     13.29 o 
  10  16  -3      152.32      156.80     22.92 o 
  13  16  -3        7.43        4.56     19.23 o 
  16  16  -3       72.43       55.60     23.25 o 
 -31  17  -3        1.47       15.46     19.85 o 
 -28  17  -3       43.38       30.63     19.72 o 
 -25  17  -3      235.44      296.88     25.42 o 
 -22  17  -3      262.23      254.66     38.42 o 
 -19  17  -3        5.50        0.36      9.05 o 
 -16  17  -3      304.45      249.31     30.84 o 
 -13  17  -3      273.58      288.54     21.10 o 
 -10  17  -3      494.63      485.91     19.19 o 
  -7  17  -3      222.15      234.00     14.33 o 
  -4  17  -3     3921.99     3571.12     48.00 o 
  -1  17  -3      381.91      446.21     24.65 o 
   2  17  -3      354.76      291.96     22.61 o 
   5  17  -3       78.11       77.34     14.61 o 
   8  17  -3       50.09       64.18     20.07 o 
  11  17  -3       43.47       32.40     37.88 o 
  14  17  -3      195.26      251.65     29.05 o 
  17  17  -3      236.70      241.17     31.12 o 
 -33  18  -3       19.66       87.05     24.34 o 
 -30  18  -3      119.74      137.78     24.79 o 
 -27  18  -3        5.53       -0.33     17.55 o 
 -24  18  -3      336.79      303.81     28.68 o 
 -21  18  -3      518.34      598.01     20.11 o 
 -18  18  -3      196.42      234.79     24.22 o 
 -15  18  -3      531.91      554.81     27.42 o 
 -12  18  -3     1704.85     1588.58     43.23 o 
  -9  18  -3     1098.44      902.78     37.19 o 
  -6  18  -3     1450.81     1650.28     49.98 o 
  -3  18  -3     1847.82     2046.21     52.60 o 
   0  18  -3      299.28      230.25     20.95 o 
   3  18  -3      614.71      556.85     29.28 o 
   6  18  -3      227.78      160.67     21.64 o 
   9  18  -3      181.07      190.47     32.47 o 
  12  18  -3       74.96      128.78     32.47 o 
  15  18  -3      182.72      219.69     40.04 o 
 -32  19  -3        0.76        9.55     21.26 o 
 -29  19  -3       77.00       98.90     23.11 o 
 -26  19  -3      150.68      195.15     23.66 o 
 -23  19  -3     1129.42     1175.81     76.84 o 
 -20  19  -3       50.71       56.59     13.77 o 
 -17  19  -3      112.66       83.75     15.34 o 
 -14  19  -3      491.90      553.82     27.55 o 
 -11  19  -3      704.38      682.34     22.53 o 
  -8  19  -3      433.43      400.32     17.49 o 
  -5  19  -3     4355.75     4124.84     94.77 o 
  -2  19  -3     1560.93     1736.82     46.98 o 
   1  19  -3      269.12      204.28     20.49 o 
   4  19  -3      469.59      463.16     28.81 o 
   7  19  -3      248.63      247.82     33.55 o 
  10  19  -3        4.52      -17.32     22.73 o 
  13  19  -3      278.44      303.01     41.12 o 
 -34  20  -3      106.35      141.64     31.38 o 
 -31  20  -3      179.68      168.16     26.33 o 
 -28  20  -3      297.54      339.68     29.58 o 
 -25  20  -3      275.90      259.73     40.04 o 
 -22  20  -3      483.36      418.24     21.64 o 
 -19  20  -3      265.72      270.41     20.28 o 
 -16  20  -3      478.16      472.46     38.96 o 
 -13  20  -3      878.35      822.09     28.99 o 
 -10  20  -3      796.01      752.44     23.55 o 
  -7  20  -3     1890.03     2031.43     38.36 o 
  -4  20  -3      151.03      162.65     18.95 o 
  -1  20  -3      387.37      378.88     25.22 o 
   2  20  -3      133.95      164.18     20.49 o 
   5  20  -3      452.81      490.05     30.35 o 
   8  20  -3       95.68       80.08     28.14 o 
  11  20  -3      164.07      178.56     34.63 o 
  14  20  -3      335.64      373.36     45.45 o 
 -33  21  -3        4.89      -20.49     20.49 o 
 -30  21  -3       49.79       81.24     22.03 o 
 -27  21  -3        4.14       41.12     29.22 o 
 -24  21  -3       42.80       46.53     29.22 o 
 -21  21  -3     1571.64     1717.47    106.60 o 
 -18  21  -3     2551.14     2291.28     55.47 o 
 -15  21  -3      409.89      324.52     23.81 o 
 -12  21  -3      203.23      201.76     14.76 o 
  -9  21  -3        7.39        0.12      9.63 o 
  -6  21  -3      969.13      871.30     22.91 o 
  -3  21  -3       31.38       39.31     21.10 o 
   0  21  -3      175.70      187.55     21.26 o 
   3  21  -3       68.67       73.72     18.64 o 
   6  21  -3       65.79       97.40     28.14 o 
   9  21  -3      192.75      268.38     37.88 o 
  12  21  -3      234.07      318.16     43.29 o 
 -32  22  -3      183.28      218.25     58.44 o 
 -29  22  -3      232.30      256.48     43.29 o 
 -26  22  -3      170.54      115.79     34.63 o 
 -23  22  -3        7.64       17.43     12.48 o 
 -20  22  -3     1747.41     1836.24     48.10 o 
 -17  22  -3      164.99      168.39     19.72 o 
 -14  22  -3      114.25      123.74     13.66 o 
 -11  22  -3       56.43       78.51     12.34 o 
  -8  22  -3      997.43     1060.95     26.83 o 
  -5  22  -3      256.76      208.89     22.73 o 
  -2  22  -3      282.32      263.19     34.09 o 
   1  22  -3       33.91        5.59     22.18 o 
   4  22  -3      118.74       78.31     29.76 o 
   7  22  -3      206.50      248.90     35.71 o 
  10  22  -3       51.55        7.58     28.14 o 
 -31  23  -3      192.18      194.79     42.21 o 
 -28  23  -3       90.90       79.00     34.63 o 
 -25  23  -3      242.80      200.21     36.79 o 
 -22  23  -3      278.87      244.81     40.58 o 
 -19  23  -3      119.37       83.38     17.40 o 
 -16  23  -3      669.77      671.08     32.14 o 
 -13  23  -3     1701.72     1601.32     35.22 o 
 -10  23  -3      177.31      153.58     13.92 o 
  -7  23  -3      215.04      234.08     21.32 o 
  -4  23  -3     1499.34     1267.08     41.60 o 
  -1  23  -3      191.87      217.36     23.11 o 
   2  23  -3      190.15      176.06     23.11 o 
   5  23  -3       11.95       22.14     18.95 o 
   8  23  -3      188.83      169.90     34.63 o 
 -33  24  -3      220.18      150.42     43.29 o 
 -30  24  -3       83.40       55.19     32.47 o 
 -27  24  -3       16.57      -19.48     23.81 o 
 -24  24  -3      102.03      105.97     17.32 o 
 -21  24  -3       57.81       80.27     17.16 o 
 -18  24  -3     1136.44     1193.80     40.89 o 
 -15  24  -3     1723.07     1621.42     31.52 o 
 -12  24  -3       71.83       72.54     12.53 o 
  -9  24  -3      737.91      695.50     50.59 o 
  -6  24  -3      677.73      649.72     86.58 o 
  -3  24  -3      606.81      527.07     53.57 o 
   0  24  -3      680.30      539.31     31.20 o 
   3  24  -3      751.91      786.00     39.27 o 
   6  24  -3       22.16       -9.74     23.81 o 
   9  24  -3      184.44      234.84     38.96 o 
 -32  25  -3       68.17      113.63     40.04 o 
 -29  25  -3       95.16       74.67     34.63 o 
 -26  25  -3      124.56      194.79     37.88 o 
 -23  25  -3       26.08       17.11     14.75 o 
 -20  25  -3       64.82       36.62     16.12 o 
 -17  25  -3      759.10      730.48     34.05 o 
 -14  25  -3      173.74      156.06     19.95 o 
 -11  25  -3       64.45       52.04     11.99 o 
  -8  25  -3      345.53      296.10     63.85 o 
  -5  25  -3      166.72       95.95     21.64 o 
  -2  25  -3      541.08      526.43     31.12 o 
   1  25  -3      213.99      178.34     31.38 o 
   4  25  -3       33.34       -5.41     23.81 o 
   7  25  -3       80.14      129.86     33.55 o 
 -31  26  -3      112.53       86.58     36.79 o 
 -28  26  -3        1.60       25.97     30.30 o 
 -25  26  -3      129.69      105.76     16.55 o 
 -22  26  -3      376.21      355.31     36.79 o 
 -19  26  -3       18.46       33.11     16.78 o 
 -16  26  -3     1446.98     1461.47     30.24 o 
 -13  26  -3      410.60      423.39     19.64 o 
 -10  26  -3      135.63      147.39     13.21 o 
  -7  26  -3      186.79      150.62     20.54 o 
  -4  26  -3       14.94       16.11     16.90 o 
  -1  26  -3       37.90       42.18     18.46 o 
   2  26  -3       94.12      110.32     23.39 o 
   5  26  -3       82.00       77.92     29.22 o 
 -30  27  -3       20.99       64.93     35.71 o 
 -27  27  -3      200.49      179.64     37.88 o 
 -24  27  -3      248.52      253.84     22.59 o 
 -21  27  -3      195.76      187.55     22.03 o 
 -18  27  -3       86.19       56.82     17.60 o 
 -15  27  -3      812.28      832.16     26.98 o 
 -12  27  -3       57.69       30.65     13.18 o 
  -9  27  -3      148.60      123.21     19.75 o 
  -6  27  -3       78.17       84.95     19.23 o 
  -3  27  -3      357.62      324.35     34.63 o 
   0  27  -3       88.37      119.93     76.29 o 
   3  27  -3      221.38      233.94     40.58 o 
 -29  28  -3      100.59       48.70     34.63 o 
 -26  28  -3      277.82      329.33     22.27 o 
 -23  28  -3      340.09      422.09     27.04 o 
 -20  28  -3       47.88       31.92     16.83 o 
 -17  28  -3      375.44      345.02     19.54 o 
 -14  28  -3      105.00      101.72     14.02 o 
 -11  28  -3       80.76      121.24     29.22 o 
  -8  28  -3       15.58       16.23     16.90 o 
  -5  28  -3      525.81      493.74     30.68 o 
  -2  28  -3      255.30      297.40     62.23 o 
   1  28  -3      125.18      144.14     24.70 o 
 -28  29  -3      186.67      160.16     36.79 o 
 -25  29  -3      206.83      158.55     20.42 o 
 -22  29  -3      226.58      187.78     28.68 o 
 -19  29  -3      201.17      229.66     23.25 o 
 -16  29  -3      279.28      313.03     18.89 o 
 -13  29  -3      358.86      375.54     18.37 o 
 -10  29  -3       12.20        4.23     16.82 o 
  -7  29  -3       54.60       40.08     19.42 o 
  -4  29  -3       33.82        6.39     26.51 o 
  -1  29  -3       38.07        0.86     20.56 o 
 -27  30  -3       92.69      103.81     17.68 o 
 -24  30  -3       68.51       75.15     19.50 o 
 -21  30  -3       50.34       66.94     18.74 o 
 -18  30  -3      185.92      187.66     16.80 o 
 -15  30  -3      272.11      262.09     18.02 o 
 -12  30  -3       25.71       47.08     17.61 o 
  -9  30  -3       31.72       25.71     23.81 o 
  -6  30  -3       16.75      -20.10     24.89 o 
  -3  30  -3       94.02      116.83     42.75 o 
 -26  31  -3      344.16      358.87     26.20 o 
 -23  31  -3       30.86       45.39     18.74 o 
 -20  31  -3       34.70       35.25     14.29 o 
 -17  31  -3       72.62       61.07     13.82 o 
 -14  31  -3       84.53       38.96     18.62 o 
 -11  31  -3       18.12        8.84     17.39 o 
  -8  31  -3       27.70       12.99     18.62 o 
  -5  31  -3       91.19       92.41     22.81 o 
 -25  32  -3      288.36      313.63     25.72 o 
 -22  32  -3      140.86      133.69     28.68 o 
 -19  32  -3       54.48       50.28     14.41 o 
 -16  32  -3      123.92      144.21     15.55 o 
 -13  32  -3       13.24       12.96     18.46 o 
 -10  32  -3      165.85      227.50     25.18 o 
  -7  32  -3       51.35       89.38     22.59 o 
 -24  33  -3       25.48        5.56     17.20 o 
 -21  33  -3       20.04       31.02     17.97 o 
 -18  33  -3       37.55       24.33     25.12 o 
 -15  33  -3       34.10       52.24     19.50 o 
 -12  33  -3       63.15       47.08     22.73 o 
  -9  33  -3       38.04       67.96     36.25 o 
 -20  34  -3       95.80       97.20     15.59 o 
 -17  34  -3      130.72      174.07     33.01 o 
 -14  34  -3       24.76       51.06     19.99 o 
  -1   1  -2    29785.48    27128.81    479.95 o 
  -3   2  -2     5746.32     4712.35     61.65 o 
   0   2  -2    10075.52     7940.80    106.54 o 
  -5   3  -2     3262.60     3334.50     39.84 o 
  -2   3  -2     1768.51     2664.94     48.09 o 
   1   3  -2     1006.23     1240.34     23.30 o 
  -7   4  -2     6329.80     4993.93     49.68 o 
  -4   4  -2     5384.57     5085.29     65.80 o 
  -1   4  -2     3489.16     4019.03     54.13 o 
   2   4  -2     3341.61     3820.95     39.61 o 
  -9   5  -2     7872.28     6374.29     68.10 o 
  -6   5  -2     5767.60     6563.92     70.38 o 
  -3   5  -2     7563.33     8947.03    108.51 o 
   0   5  -2     1787.29     1410.93     21.68 o 
   3   5  -2     1774.90     1610.39     21.21 o 
 -11   6  -2    17439.15    17583.54    156.10 o 
  -8   6  -2      842.98     1294.96     21.39 o 
  -5   6  -2     2035.51     1582.18     27.70 o 
  -2   6  -2    12575.99    11850.25    119.73 o 
   1   6  -2    10441.52     8870.66    103.88 o 
   4   6  -2     7632.46    10310.46     94.62 o 
 -13   7  -2     1267.88     1147.60     16.18 o 
 -10   7  -2     2136.86     1806.93     23.23 o 
  -7   7  -2     7223.30     6683.67     73.41 o 
  -4   7  -2     4323.79     3620.70     42.94 o 
  -1   7  -2       51.56      271.18     10.31 o 
   2   7  -2    25152.20    25351.68    221.02 o 
   5   7  -2      683.72      930.12     13.99 o 
 -15   8  -2      480.38      689.39     35.46 o 
 -12   8  -2     4843.18     5213.56     52.26 o 
  -9   8  -2     9577.13    11479.95    117.70 o 
  -6   8  -2      683.26      520.52     36.47 o 
  -3   8  -2      369.41      389.89     11.77 o 
   0   8  -2      960.43      978.18     15.53 o 
   3   8  -2     1282.22     1294.35     38.53 o 
   6   8  -2     2478.88     2441.70     80.62 o 
 -17   9  -2     1453.54     1471.11     32.17 o 
 -14   9  -2      547.40      531.96     12.94 o 
 -11   9  -2     2504.12     2666.08     35.26 o 
  -8   9  -2     2489.30     2133.59     35.61 o 
  -5   9  -2     7374.49     6746.44     65.06 o 
  -2   9  -2      275.56      552.86     20.27 o 
   1   9  -2     1993.04     1572.28     20.35 o 
   4   9  -2    17624.75    18384.25    258.66 o 
   7   9  -2     2406.87     2904.14     77.69 o 
 -19  10  -2      222.02      241.26     15.71 o 
 -16  10  -2      296.96      381.59     16.40 o 
 -13  10  -2     1446.20     1363.47     22.84 o 
 -10  10  -2     1438.52     1737.05     42.80 o 
  -7  10  -2     2242.74     3062.27     38.13 o 
  -4  10  -2     2442.43     2089.93     28.95 o 
  -1  10  -2      455.73      605.12     12.24 o 
   2  10  -2     2839.82     2530.58     41.49 o 
   5  10  -2     8283.97     7816.75    101.03 o 
   8  10  -2     3040.44     3066.03     64.39 o 
 -21  11  -2      316.35      322.63     18.06 o 
 -18  11  -2      537.46      551.46     21.12 o 
 -15  11  -2       61.94       32.86      5.88 o 
 -12  11  -2     1175.78     1232.14     21.61 o 
  -9  11  -2     3395.00     3588.21     51.84 o 
  -6  11  -2     2698.85     3099.12     38.78 o 
  -3  11  -2    11251.16    11816.07    120.76 o 
   0  11  -2     6678.05     6911.70     65.93 o 
   3  11  -2       46.84       79.45     10.15 o 
   6  11  -2     2859.91     2582.95     44.88 o 
   9  11  -2      720.56      798.32     36.40 o 
 -23  12  -2      282.48      249.99     21.72 o 
 -20  12  -2     2445.70     2451.72     56.05 o 
 -17  12  -2      751.45      900.14     42.03 o 
 -14  12  -2     2441.77     1999.52     29.75 o 
 -11  12  -2      224.81      202.40     17.18 o 
  -8  12  -2      973.64     1034.53     18.90 o 
  -5  12  -2      274.44      139.21      8.28 o 
  -2  12  -2     4326.24     4237.61     44.13 o 
   1  12  -2     2124.01     2377.76     55.57 o 
   4  12  -2     2001.69     2418.18     42.42 o 
   7  12  -2      353.00      369.64     18.10 o 
  10  12  -2      134.46      116.59     17.55 o 
 -25  13  -2      348.92      293.58     24.02 o 
 -22  13  -2     1838.69     1854.15     49.91 o 
 -19  13  -2      687.35      690.19     29.05 o 
 -16  13  -2     1258.59     1138.66     24.10 o 
 -13  13  -2       87.87      106.54     14.35 o 
 -10  13  -2     1023.76      855.48     17.35 o 
  -7  13  -2     7391.81     7120.15     82.47 o 
  -4  13  -2     1473.36     1220.71     32.02 o 
  -1  13  -2      965.75     1329.67     17.68 o 
   2  13  -2     1577.13     1512.97     31.62 o 
   5  13  -2     3109.93     3492.79     62.11 o 
   8  13  -2      144.25      125.17     14.13 o 
  11  13  -2      191.48      138.77     28.68 o 
 -27  14  -2       93.79       89.70     22.73 o 
 -24  14  -2      741.74      834.65     35.10 o 
 -21  14  -2     3870.22     3854.50     77.00 o 
 -18  14  -2      312.66      339.87     12.30 o 
 -15  14  -2     1432.84     1567.24     30.23 o 
 -12  14  -2      490.24      601.94     18.56 o 
  -9  14  -2     2159.79     2204.50     35.47 o 
  -6  14  -2     2246.60     2543.72     34.15 o 
  -3  14  -2     1570.72     1427.63     19.98 o 
   0  14  -2     2921.14     3032.48     48.31 o 
   3  14  -2     1009.10     1131.44     31.50 o 
   6  14  -2      113.22       77.30     12.07 o 
   9  14  -2      178.78      217.95     27.05 o 
  12  14  -2      387.75      331.71     41.66 o 
 -29  15  -2       26.07       29.48     18.64 o 
 -26  15  -2      247.89      295.29     33.55 o 
 -23  15  -2     1602.19     1533.55     45.74 o 
 -20  15  -2       82.34      112.61     17.10 o 
 -17  15  -2     1575.83     1465.46     29.39 o 
 -14  15  -2     2083.26     2024.79     46.17 o 
 -11  15  -2     1614.26     1608.65     29.46 o 
  -8  15  -2     1599.95     1707.61     30.88 o 
  -5  15  -2     2717.46     2653.87     35.48 o 
  -2  15  -2     1508.87     1268.93     33.02 o 
   1  15  -2      270.72      244.49     14.28 o 
   4  15  -2      703.62      617.76     22.99 o 
   7  15  -2      182.59      218.19     21.27 o 
  10  15  -2       77.28       44.23     18.40 o 
  13  15  -2       32.55       30.84     18.17 o 
 -31  16  -2      177.07      214.67     25.88 o 
 -28  16  -2       33.28       58.00     21.64 o 
 -25  16  -2     1111.35     1149.42     71.42 o 
 -22  16  -2     2191.80     2149.25     54.84 o 
 -19  16  -2     1496.30     1452.61     28.69 o 
 -16  16  -2      375.63      424.14     24.98 o 
 -13  16  -2      680.76      730.14     16.86 o 
 -10  16  -2      525.04      503.24     16.72 o 
  -7  16  -2      538.27      509.08     16.93 o 
  -4  16  -2      132.15      111.71      6.67 o 
  -1  16  -2       27.02       13.32      8.86 o 
   2  16  -2     1403.59     1476.89     32.96 o 
   5  16  -2      832.39      764.02     25.68 o 
   8  16  -2      189.40      138.77     18.95 o 
  11  16  -2       42.17       66.15     18.64 o 
  14  16  -2      127.35      171.07     23.88 o 
 -33  17  -2      133.67      133.71     24.94 o 
 -30  17  -2        2.32        1.53     18.17 o 
 -27  17  -2     1016.72     1219.91     44.97 o 
 -24  17  -2     1188.47     1179.25     41.90 o 
 -21  17  -2      525.74      441.25     25.98 o 
 -18  17  -2     1253.07     1205.77     38.21 o 
 -15  17  -2      400.23      416.95     17.03 o 
 -12  17  -2     2784.94     2769.77     66.47 o 
  -9  17  -2     1040.73     1192.00     31.26 o 
  -6  17  -2      102.24      114.75      9.69 o 
  -3  17  -2     1291.21     1545.50     38.47 o 
   0  17  -2     1300.15     1336.99     30.61 o 
   3  17  -2      497.51      443.37     25.58 o 
   6  17  -2      782.80      797.78     50.81 o 
   9  17  -2      228.05      230.63     23.27 o 
  12  17  -2      426.36      437.17     29.73 o 
  15  17  -2        6.50       21.10     19.85 o 
 -35  18  -2        5.99       66.01     31.38 o 
 -32  18  -2       65.41       92.98     28.68 o 
 -29  18  -2      335.36      410.27     30.05 o 
 -26  18  -2      144.18      138.23     21.26 o 
 -23  18  -2      808.53      776.61     34.21 o 
 -20  18  -2      513.12      512.92     18.09 o 
 -17  18  -2      429.49      526.79     18.98 o 
 -14  18  -2      295.77      326.11     14.49 o 
 -11  18  -2     1576.80     1520.50     29.46 o 
  -8  18  -2      203.00      186.16     11.48 o 
  -5  18  -2       50.66       64.72      6.19 o 
  -2  18  -2     3568.39     3389.33     65.63 o 
   1  18  -2     3093.63     3180.96     65.33 o 
   4  18  -2      451.00      350.57     35.71 o 
   7  18  -2      526.05      439.38     27.05 o 
  10  18  -2      467.45      465.34     40.04 o 
  13  18  -2       81.18      123.37     30.30 o 
  16  18  -2      487.20      504.30     48.70 o 
 -34  19  -2      162.29      250.96     29.58 o 
 -31  19  -2       64.08       25.35     19.85 o 
 -28  19  -2      153.77      102.68     21.06 o 
 -25  19  -2       37.26       60.41     33.01 o 
 -22  19  -2      211.67      196.82     40.04 o 
 -19  19  -2     2638.48     2649.93     45.21 o 
 -16  19  -2     1557.44     1846.40     35.13 o 
 -13  19  -2     2551.61     2656.77     42.51 o 
 -10  19  -2      280.00      290.97     15.85 o 
  -7  19  -2      193.62      151.52     15.31 o 
  -4  19  -2      488.76      436.48     22.33 o 
  -1  19  -2     3677.80     3719.63    130.95 o 
   2  19  -2      321.72      351.97     23.39 o 
   5  19  -2     1236.94     1010.32     98.48 o 
   8  19  -2      170.17      198.04     30.30 o 
  11  19  -2      141.95      199.12     33.55 o 
  14  19  -2       44.91       42.21     28.14 o 
  17  19  -2       35.39       89.82     33.55 o 
 -33  20  -2      137.06      158.64     43.83 o 
 -30  20  -2      163.50      180.85     23.88 o 
 -27  20  -2      783.83      807.28     37.29 o 
 -24  20  -2      328.80      275.68     23.25 o 
 -21  20  -2     1339.86     1402.68     35.24 o 
 -18  20  -2      686.02      666.61     27.55 o 
 -15  20  -2     1015.80      927.10     23.33 o 
 -12  20  -2      947.92      853.55     21.96 o 
  -9  20  -2      648.64      579.61     18.67 o 
  -6  20  -2     3190.90     3299.51     40.18 o 
  -3  20  -2      699.20      645.19     27.30 o 
   0  20  -2     1013.33     1017.87     35.86 o 
   3  20  -2      382.47      459.54     27.05 o 
   6  20  -2       40.03       54.82     17.55 o 
   9  20  -2      111.27      140.69     30.30 o 
  12  20  -2       44.02       37.88     27.05 o 
  15  20  -2        4.54       -2.16     27.05 o 
 -35  21  -2       13.16       20.16     21.72 o 
 -32  21  -2       14.04       23.34     24.89 o 
 -29  21  -2       43.49       37.27     18.95 o 
 -26  21  -2      913.61      928.07     38.67 o 
 -23  21  -2      361.62      405.80     26.19 o 
 -20  21  -2     1489.25     1326.32     37.69 o 
 -17  21  -2     1176.04     1168.49     26.52 o 
 -14  21  -2      612.15      585.65     19.67 o 
 -11  21  -2       80.60       98.08     10.40 o 
  -8  21  -2     2086.79     2026.32     35.85 o 
  -5  21  -2     1543.81     1461.91     43.83 o 
  -2  21  -2      184.56      146.08     18.18 o 
   1  21  -2      749.58      679.60     41.12 o 
   4  21  -2       16.81        0.58     14.79 o 
   7  21  -2        6.51       28.14     22.73 o 
  10  21  -2      124.90      104.97     30.30 o 
  13  21  -2      139.63       66.01     31.38 o 
 -34  22  -2      145.25      154.69     26.96 o 
 -31  22  -2      205.72      207.32     26.96 o 
 -28  22  -2       68.65       97.49     22.73 o 
 -25  22  -2      569.62      623.38     32.67 o 
 -22  22  -2      297.41      300.52     36.79 o 
 -19  22  -2      923.70      898.77     67.10 o 
 -16  22  -2     1126.90     1112.62     28.09 o 
 -13  22  -2     1469.51     1414.91     37.38 o 
 -10  22  -2     2012.22     2040.45     51.66 o 
  -7  22  -2     2808.69     2709.86     90.90 o 
  -4  22  -2     3129.11     3056.79     64.74 o 
  -1  22  -2     1076.27     1086.82     36.91 o 
   2  22  -2      176.05      128.35     19.50 o 
   5  22  -2      110.18      133.53     20.78 o 
   8  22  -2      227.67      252.15     34.63 o 
  11  22  -2       53.35       33.55     27.05 o 
 -33  23  -2        3.70        4.23     20.18 o 
 -30  23  -2       86.22      132.03     34.63 o 
 -27  23  -2      110.83       84.41     32.47 o 
 -24  23  -2       52.86       85.00     11.87 o 
 -21  23  -2      804.67      767.14     30.38 o 
 -18  23  -2     1104.17      910.76     29.99 o 
 -15  23  -2      848.61      868.81     23.70 o 
 -12  23  -2      415.36      370.03     16.19 o 
  -9  23  -2      912.63      958.71     23.98 o 
  -6  23  -2      462.21      454.14     24.39 o 
  -3  23  -2     1074.77      944.05     35.09 o 
   0  23  -2       93.58       47.72     16.12 o 
   3  23  -2       70.83       62.30     22.18 o 
   6  23  -2       17.54       27.05     23.81 o 
   9  23  -2      606.42      717.49     51.95 o 
  12  23  -2       58.11       56.27     31.38 o 
 -35  24  -2       12.32      -10.43     20.27 o 
 -32  24  -2        8.84       -4.33     30.30 o 
 -29  24  -2      319.60      287.86     43.29 o 
 -26  24  -2      534.67      524.86     45.45 o 
 -23  24  -2       10.42        1.40     11.96 o 
 -20  24  -2      583.54      692.71     30.35 o 
 -17  24  -2      448.43      451.91     18.46 o 
 -14  24  -2       35.38       30.54     10.17 o 
 -11  24  -2      726.99      831.29     22.63 o 
  -8  24  -2      640.74      649.91     62.23 o 
  -5  24  -2     1945.14     1940.93     49.14 o 
  -2  24  -2      717.15      555.44     29.38 o 
   1  24  -2      249.17      272.51     28.68 o 
   4  24  -2       70.68       95.30     20.54 o 
   7  24  -2       10.50      -12.99     24.89 o 
  10  24  -2       17.61      -24.89     24.89 o 
 -34  25  -2      193.03      212.11     45.45 o 
 -31  25  -2      113.46       62.77     32.47 o 
 -28  25  -2      179.56      195.88     37.88 o 
 -25  25  -2       62.34       69.01     13.45 o 
 -22  25  -2       64.09       70.58     16.77 o 
 -19  25  -2     1454.05     1348.91     30.47 o 
 -16  25  -2     1639.84     1624.89     42.46 o 
 -13  25  -2      229.01      190.35     13.59 o 
 -10  25  -2     2401.11     2342.97     41.57 o 
  -7  25  -2     2569.54     2736.27    101.73 o 
  -4  25  -2      841.19      676.09     31.17 o 
  -1  25  -2      480.83      440.14     42.75 o 
   2  25  -2       32.45       57.18     18.17 o 
   5  25  -2       65.35        5.41     23.81 o 
   8  25  -2       51.91       45.45     28.14 o 
 -33  26  -2      167.82      259.73     45.45 o 
 -30  26  -2      403.65      374.44     47.62 o 
 -27  26  -2      149.29      162.33     34.63 o 
 -24  26  -2       83.45      125.19     31.92 o 
 -21  26  -2      114.50       90.93     16.90 o 
 -18  26  -2       90.91       94.46     12.34 o 
 -15  26  -2      511.98      509.71     19.52 o 
 -12  26  -2       27.18       40.24     10.69 o 
  -9  26  -2        9.50        3.43     21.10 o 
  -6  26  -2      505.79      565.42     30.30 o 
  -3  26  -2      178.11      205.53     21.80 o 
   0  26  -2       48.98       73.26     19.20 o 
   3  26  -2       26.17       49.70     20.02 o 
   6  26  -2      114.09      168.82     33.55 o 
 -32  27  -2       77.54       32.47     33.55 o 
 -29  27  -2      121.88      176.40     37.88 o 
 -26  27  -2       26.59       31.49     13.34 o 
 -23  27  -2      296.58      294.21     22.35 o 
 -20  27  -2      385.65      418.23     22.07 o 
 -17  27  -2     1096.20     1112.56     45.39 o 
 -14  27  -2       16.65       24.22     11.83 o 
 -11  27  -2      712.05      789.98     30.86 o 
  -8  27  -2      340.83      386.15     24.61 o 
  -5  27  -2      284.26      309.33     24.39 o 
  -2  27  -2       30.69       13.89     16.33 o 
   1  27  -2       42.95       46.28     19.72 o 
   4  27  -2      100.75       86.58     30.30 o 
   7  27  -2       39.42      139.60     34.63 o 
 -31  28  -2       94.90       61.69     33.55 o 
 -28  28  -2       11.92       38.96     30.30 o 
 -25  28  -2      925.66      871.45     34.22 o 
 -22  28  -2     1454.18     1567.88    179.10 o 
 -19  28  -2        0.78       14.16     10.36 o 
 -16  28  -2      142.40      198.47     14.44 o 
 -13  28  -2      724.73      586.00     27.16 o 
 -10  28  -2      553.90      612.59     29.76 o 
  -7  28  -2      202.36      217.64     21.80 o 
  -4  28  -2       58.30       46.17     17.61 o 
  -1  28  -2      171.19      283.05     26.76 o 
   2  28  -2       99.41      167.42     24.95 o 
   5  28  -2       41.03       57.36     30.30 o 
 -33  29  -2        0.19      -14.07     31.38 o 
 -30  29  -2       54.61        0.00     29.22 o 
 -27  29  -2      180.77      205.07     20.02 o 
 -24  29  -2      370.11      407.61     25.48 o 
 -21  29  -2      361.66      370.24     18.11 o 
 -18  29  -2      313.74      377.50     18.05 o 
 -15  29  -2      308.95      313.11     14.02 o 
 -12  29  -2       37.71       50.48     23.81 o 
  -9  29  -2       70.67       63.43     17.32 o 
  -6  29  -2       27.45       42.75     17.61 o 
  -3  29  -2      111.05      103.56     21.01 o 
   0  29  -2       15.56       24.13     19.99 o 
   3  29  -2      223.77      178.56     34.63 o 
 -32  30  -2        9.91       -9.74     31.38 o 
 -29  30  -2      103.89      115.79     34.63 o 
 -26  30  -2      123.73      142.78     19.81 o 
 -23  30  -2      496.33      504.88     33.55 o 
 -20  30  -2       30.15       21.64     11.42 o 
 -17  30  -2        6.43       -4.48     13.55 o 
 -14  30  -2       28.45       25.42     10.36 o 
 -11  30  -2      226.61      238.44     21.79 o 
  -8  30  -2      175.30      124.78     19.99 o 
  -5  30  -2      103.29      144.40     22.02 o 
  -2  30  -2      107.70      111.60     22.59 o 
   1  30  -2      369.03      391.34     31.70 o 
 -31  31  -2       81.14       61.69     33.55 o 
 -28  31  -2       32.34       48.80     49.78 o 
 -25  31  -2       11.23      -12.68     15.58 o 
 -22  31  -2      307.91      337.68     18.24 o 
 -19  31  -2       32.65        8.29     11.34 o 
 -16  31  -2      204.63      224.57     15.50 o 
 -13  31  -2       96.07      106.94     24.89 o 
 -10  31  -2       79.77      111.18     19.17 o 
  -7  31  -2       50.60       74.08     19.34 o 
  -4  31  -2       37.22        4.84     17.86 o 
  -1  31  -2       32.72       55.65     21.56 o 
 -30  32  -2       26.93       46.53     31.38 o 
 -27  32  -2       64.88       59.71     17.61 o 
 -24  32  -2       12.30      -15.67     15.67 o 
 -21  32  -2      100.81      106.60     14.49 o 
 -18  32  -2       25.00       11.88     11.34 o 
 -15  32  -2       32.89       32.07     13.10 o 
 -12  32  -2       40.68       43.29     17.20 o 
  -9  32  -2       10.75        8.40     23.27 o 
  -6  32  -2       92.06      184.84     28.68 o 
  -3  32  -2        4.82        6.41     19.75 o 
 -29  33  -2      233.08      238.61     21.44 o 
 -26  33  -2      103.39      121.45     41.66 o 
 -23  33  -2       18.03      -14.91     14.91 o 
 -20  33  -2       98.38      131.31     14.69 o 
 -17  33  -2       78.84      101.40     13.41 o 
 -14  33  -2       10.76       21.62     15.87 o 
 -11  33  -2      164.44      201.46     23.41 o 
  -8  33  -2      137.61      124.31     22.42 o 
  -5  33  -2      232.96      254.56     27.78 o 
 -25  34  -2      100.38       95.33     19.72 o 
 -22  34  -2       37.14       42.57     28.14 o 
 -19  34  -2       74.17       58.62     13.17 o 
 -16  34  -2       13.36       10.39     15.40 o 
 -13  34  -2       89.77      135.80     20.98 o 
 -10  34  -2       51.68       42.35     19.42 o 
  -7  34  -2       23.43       -1.69     19.42 o 
 -24  35  -2      101.79      128.43     22.18 o 
 -21  35  -2       74.95      124.73     20.28 o 
 -18  35  -2        7.68        2.80     11.24 o 
 -15  35  -2      185.09      218.43     22.78 o 
 -12  35  -2      105.97      116.01     21.96 o 
 -17  36  -2      126.88      182.59     22.42 o 
  -2   2  -1    22398.10    24249.66    372.95 o 
   1   2  -1    58849.89    57937.45    654.08 o 
  -4   3  -1    28852.24    28626.20    308.97 o 
  -1   3  -1    15201.29    18433.10    145.63 o 
   2   3  -1    18611.09    17033.38    147.89 o 
  -6   4  -1    18378.75    19465.58    168.61 o 
  -3   4  -1      178.40      220.97      7.16 o 
   0   4  -1    12505.28    13157.29    115.01 o 
   3   4  -1    50019.42    53266.10    466.46 o 
  -8   5  -1     3085.13     3284.51     32.68 o 
  -5   5  -1    35270.99    35469.42    304.23 o 
  -2   5  -1    17963.05    19768.26    156.30 o 
   1   5  -1   107676.71   105761.80    917.35 o 
   4   5  -1    29954.07    36201.63    399.08 o 
 -10   6  -1     3831.49     3985.42     86.15 o 
  -7   6  -1    29312.11    30425.51    261.28 o 
  -4   6  -1     2306.86     3448.65     55.45 o 
  -1   6  -1     4077.75     4924.20     50.08 o 
   2   6  -1       89.11      288.68     12.69 o 
   5   6  -1       60.30       71.65     10.15 o 
 -12   7  -1     4730.79     4408.04     59.04 o 
  -9   7  -1     5842.53     5072.47     48.41 o 
  -6   7  -1     6244.18     6633.24     55.13 o 
  -3   7  -1    21282.40    21445.56    186.81 o 
   0   7  -1      449.19      511.98      8.42 o 
   3   7  -1     8215.87     6984.83     85.28 o 
   6   7  -1     4876.91     5639.94     73.22 o 
 -14   8  -1     1802.38     1840.01     32.41 o 
 -11   8  -1     2977.87     3131.95     32.78 o 
  -8   8  -1     2251.85     1658.51     17.74 o 
  -5   8  -1     2282.38     1902.24     23.82 o 
  -2   8  -1     6311.97     6892.16     63.00 o 
   1   8  -1    19997.31    22745.86    254.23 o 
   4   8  -1    22677.72    23639.59    266.11 o 
   7   8  -1     1975.55     2209.27     47.02 o 
 -16   9  -1      445.90      445.76     16.80 o 
 -13   9  -1     5653.39     5366.47     88.80 o 
 -10   9  -1     3701.99     4089.29     40.85 o 
  -7   9  -1     8442.21     8196.23     73.66 o 
  -4   9  -1     6567.87     6508.31     60.07 o 
  -1   9  -1     5962.93     6810.87     62.78 o 
   2   9  -1     1996.80     1767.80     29.81 o 
   5   9  -1      437.65      345.32     13.92 o 
   8   9  -1     1114.74     1084.06     25.27 o 
 -18  10  -1     3121.20     3023.86     68.82 o 
 -15  10  -1      508.93      584.33     20.67 o 
 -12  10  -1     2904.56     3164.25     33.49 o 
  -9  10  -1     3385.20     3331.67     33.89 o 
  -6  10  -1     2698.88     1889.73     23.52 o 
  -3  10  -1     2099.09     1841.32     20.85 o 
   0  10  -1    31446.34    33671.13    453.98 o 
   3  10  -1     4605.81     4186.29     57.53 o 
   6  10  -1     5218.48     4721.81     65.73 o 
   9  10  -1     2128.86     2166.70     39.69 o 
 -20  11  -1      714.17      699.82     29.28 o 
 -17  11  -1      329.75      278.63     28.18 o 
 -14  11  -1      622.41      685.42     12.62 o 
 -11  11  -1      694.43      722.11     13.64 o 
  -8  11  -1     2182.14     1768.67     22.25 o 
  -5  11  -1     1796.52     1883.36     25.07 o 
  -2  11  -1      402.36      599.20      9.97 o 
   1  11  -1    20993.43    25480.83    286.21 o 
   4  11  -1     1323.75     1058.84     24.44 o 
   7  11  -1      558.98      829.70     26.45 o 
  10  11  -1     1313.16     1375.61     39.59 o 
 -22  12  -1     2405.29     2476.49     68.72 o 
 -19  12  -1       37.28       48.07     18.94 o 
 -16  12  -1     5328.85     5255.77    186.68 o 
 -13  12  -1     2039.45     2296.39     35.76 o 
 -10  12  -1    10761.34    10372.84    103.38 o 
  -7  12  -1     5117.13     5284.06     83.85 o 
  -4  12  -1     6414.36     5690.33     53.83 o 
  -1  12  -1     5689.65     5246.44     91.07 o 
   2  12  -1     4757.01     4837.10     73.65 o 
   5  12  -1      589.70      420.82     16.97 o 
   8  12  -1      415.09      454.15     23.63 o 
  11  12  -1      873.57     1027.60     60.06 o 
 -24  13  -1      216.01      194.72     20.27 o 
 -21  13  -1      822.98      994.25     35.28 o 
 -18  13  -1      326.70      461.08     23.27 o 
 -15  13  -1     2436.18     2680.64     33.85 o 
 -12  13  -1     4293.21     5165.72     55.87 o 
  -9  13  -1     2968.96     3199.06     44.47 o 
  -6  13  -1      803.11      660.29     23.18 o 
  -3  13  -1     1294.32     1207.87     15.66 o 
   0  13  -1      272.43      326.60     24.28 o 
   3  13  -1     1469.15     1395.53     29.01 o 
   6  13  -1      266.74      212.63     13.72 o 
   9  13  -1      683.38      647.16     51.52 o 
  12  13  -1     1764.64     1807.58     68.72 o 
 -26  14  -1       54.50       35.71     16.63 o 
 -23  14  -1      302.15      324.49     23.39 o 
 -20  14  -1     5214.01     5756.50     99.60 o 
 -17  14  -1     1011.82      933.54     15.71 o 
 -14  14  -1      970.74      912.75     16.15 o 
 -11  14  -1     5338.04     5431.25     70.18 o 
  -8  14  -1     5670.16     6152.71     74.71 o 
  -5  14  -1     3328.11     2766.21     32.94 o 
  -2  14  -1     3104.34     3017.09     44.20 o 
   1  14  -1     1292.89     1201.54     26.11 o 
   4  14  -1      171.43      208.14     13.03 o 
   7  14  -1      734.29      675.26     23.43 o 
  10  14  -1       87.94      105.32     17.40 o 
  13  14  -1       82.35       50.16     30.30 o 
 -28  15  -1      265.32      281.46     38.96 o 
 -25  15  -1      220.97      149.39     19.72 o 
 -22  15  -1     5350.62     5459.67    116.34 o 
 -19  15  -1      145.86      105.04     14.91 o 
 -16  15  -1     1286.40     1611.75     24.84 o 
 -13  15  -1      480.44      455.98     15.94 o 
 -10  15  -1     1564.24     1511.16     33.00 o 
  -7  15  -1     5963.95     5880.70     72.42 o 
  -4  15  -1     1817.31     1514.67     20.29 o 
  -1  15  -1     2326.22     2451.82     39.36 o 
   2  15  -1       48.68       33.53      9.33 o 
   5  15  -1      434.32      430.68     18.23 o 
   8  15  -1     1017.41     1026.19     29.62 o 
  11  15  -1      796.32      931.46     40.58 o 
  14  15  -1      176.17      169.85     22.33 o 
 -30  16  -1       72.87       57.20     63.31 o 
 -27  16  -1      116.76       93.80     18.64 o 
 -24  16  -1     1865.72     1892.04     50.78 o 
 -21  16  -1     2548.99     2707.83     78.46 o 
 -18  16  -1      352.14      388.24     14.67 o 
 -15  16  -1      464.78      404.75     11.05 o 
 -12  16  -1     1994.71     1864.35     31.79 o 
  -9  16  -1      418.00      477.33     33.01 o 
  -6  16  -1      996.00     1048.22     19.83 o 
  -3  16  -1     3520.30     3850.49     66.01 o 
   0  16  -1      714.06      695.21     22.34 o 
   3  16  -1     1090.51      960.73     34.50 o 
   6  16  -1      204.57      225.61     15.72 o 
   9  16  -1      104.90       83.34     16.90 o 
  12  16  -1      316.89      405.69     35.17 o 
  15  16  -1      298.71      245.04     35.17 o 
 -32  17  -1       14.43       38.90     19.85 o 
 -29  17  -1      166.33      177.48     22.92 o 
 -26  17  -1      997.07     1042.64     39.59 o 
 -23  17  -1       20.23       -8.89     14.14 o 
 -20  17  -1     2682.49     2755.80     59.12 o 
 -17  17  -1      920.72     1002.21     23.89 o 
 -14  17  -1     2211.85     2649.67     56.74 o 
 -11  17  -1     2366.22     2447.68     64.93 o 
  -8  17  -1     2089.84     2431.35     71.50 o 
  -5  17  -1     1340.23     1260.74     18.28 o 
  -2  17  -1     4380.64     4501.80     76.37 o 
   1  17  -1      215.85      171.30     21.10 o 
   4  17  -1     1280.65     1281.04     31.08 o 
   7  17  -1      463.12      429.67     26.51 o 
  10  17  -1       38.87       25.82     16.02 o 
  13  17  -1       20.45       24.71     18.17 o 
  16  17  -1      441.07      510.80     46.53 o 
 -34  18  -1      326.93      408.20     32.80 o 
 -31  18  -1       36.96       56.85     20.18 o 
 -28  18  -1       14.64       26.02     16.78 o 
 -25  18  -1      986.71      807.61     35.10 o 
 -22  18  -1     5764.36     5575.28     99.93 o 
 -19  18  -1     4892.18     4991.56     69.01 o 
 -16  18  -1     3404.95     3110.65     38.04 o 
 -13  18  -1      105.30      103.12      9.05 o 
 -10  18  -1     1278.03     1110.99     31.12 o 
  -7  18  -1     1883.82     2007.16     31.54 o 
  -4  18  -1      873.02     1027.37     43.83 o 
  -1  18  -1     1222.21     1036.59     30.93 o 
   2  18  -1      340.85      298.12     20.01 o 
   5  18  -1      480.49      386.94     23.88 o 
   8  18  -1      479.65      445.86     35.71 o 
  11  18  -1      271.00      181.81     29.22 o 
  14  18  -1       58.25       28.14     25.97 o 
  17  18  -1      150.05      221.85     40.04 o 
 -36  19  -1      116.07      147.18     35.71 o 
 -33  19  -1        3.65       12.45     21.10 o 
 -30  19  -1      167.20      212.95     24.65 o 
 -27  19  -1      382.42      319.80     25.88 o 
 -24  19  -1     1182.81     1313.90     42.67 o 
 -21  19  -1     1076.72      964.37     22.85 o 
 -18  19  -1     2173.96     2256.00     30.84 o 
 -15  19  -1      595.38      551.24     17.99 o 
 -12  19  -1      172.70      119.44     17.32 o 
  -9  19  -1     1232.48     1094.36     20.74 o 
  -6  19  -1      671.31      898.32     15.32 o 
  -3  19  -1     1461.33     1474.71     36.59 o 
   0  19  -1      398.41      350.52     19.99 o 
   3  19  -1      944.99     1053.05     36.79 o 
   6  19  -1       62.34       48.62     15.67 o 
   9  19  -1      269.51      370.11     34.63 o 
  12  19  -1      108.95       48.70     25.97 o 
  15  19  -1       22.52       43.29     28.14 o 
 -35  20  -1       16.39        8.89     21.03 o 
 -32  20  -1      313.62      275.05     34.09 o 
 -29  20  -1       86.49      107.14     54.65 o 
 -26  20  -1     1425.08     1293.77     76.29 o 
 -23  20  -1     1210.90     1302.02     90.90 o 
 -20  20  -1     2832.17     2678.09     44.79 o 
 -17  20  -1      442.91      442.57     17.57 o 
 -14  20  -1      706.17      784.98     27.92 o 
 -11  20  -1     1677.84     1438.24     37.29 o 
  -8  20  -1     2276.83     1950.61     45.29 o 
  -5  20  -1     3612.07     3694.13     66.30 o 
  -2  20  -1     2204.22     2333.38     50.70 o 
   1  20  -1      419.47      274.42     20.02 o 
   4  20  -1      693.13      591.87     43.83 o 
   7  20  -1      416.31      414.48     36.79 o 
  10  20  -1      226.91      271.63     33.55 o 
  13  20  -1       10.19       10.82     24.89 o 
  16  20  -1      235.32      272.71     42.21 o 
 -34  21  -1        7.21       11.56     20.01 o 
 -31  21  -1       21.54       62.96     20.78 o 
 -28  21  -1      397.50      405.56     28.04 o 
 -25  21  -1      811.10      836.86     36.20 o 
 -22  21  -1      297.27      301.78     14.68 o 
 -19  21  -1      588.54      621.95     28.64 o 
 -16  21  -1      186.85      163.08     16.02 o 
 -13  21  -1      890.21     1016.00     32.11 o 
 -10  21  -1     1708.12     1576.71     34.68 o 
  -7  21  -1     1703.97     1699.80     23.34 o 
  -4  21  -1     3171.66     3422.98     82.25 o 
  -1  21  -1     1864.41     1818.02     45.76 o 
   2  21  -1       81.95       67.68     20.02 o 
   5  21  -1     1542.02     1331.18     43.30 o 
   8  21  -1       26.11       43.29     22.73 o 
  11  21  -1       82.66       16.23     24.89 o 
  14  21  -1      134.92      142.85     34.63 o 
 -36  22  -1       82.11      121.02     44.91 o 
 -33  22  -1      157.30      174.24     25.43 o 
 -30  22  -1       64.83       33.29     19.08 o 
 -27  22  -1      214.35      189.30     22.33 o 
 -24  22  -1      298.47      320.34     25.97 o 
 -21  22  -1      392.24      431.43     40.04 o 
 -18  22  -1      559.88      556.36     25.88 o 
 -15  22  -1      396.08      385.26     21.43 o 
 -12  22  -1      652.23      674.44     26.96 o 
  -9  22  -1      539.93      494.63     17.58 o 
  -6  22  -1     1592.64     1498.43     37.03 o 
  -3  22  -1     2399.04     2292.09     66.01 o 
   0  22  -1     1514.38     1484.07     42.38 o 
   3  22  -1      819.66      804.13     37.88 o 
   6  22  -1       59.91       62.77     23.81 o 
   9  22  -1        9.78       15.15     22.73 o 
  12  22  -1        0.39       20.56     25.97 o 
 -35  23  -1      160.67      218.60     27.86 o 
 -32  23  -1       29.02       33.53     20.18 o 
 -29  23  -1      734.74      730.22     35.86 o 
 -26  23  -1      617.74      679.96     32.35 o 
 -23  23  -1      148.38      211.81     21.10 o 
 -20  23  -1      495.03      499.49     24.94 o 
 -17  23  -1      149.91      111.39     17.32 o 
 -14  23  -1      549.45      636.67     27.42 o 
 -11  23  -1      448.04      464.81     14.83 o 
  -8  23  -1      449.17      464.54     26.51 o 
  -5  23  -1       31.97       39.56     12.78 o 
  -2  23  -1      332.29      336.56     22.02 o 
   1  23  -1      356.64      315.99     23.14 o 
   4  23  -1      406.97      472.24     28.51 o 
   7  23  -1      127.67      110.38     28.14 o 
  10  23  -1       59.31       36.79     27.05 o 
  13  23  -1      182.57      218.60     37.88 o 
 -34  24  -1       28.18       60.49     28.14 o 
 -31  24  -1      328.42      325.74     44.37 o 
 -28  24  -1      213.62      233.75     36.79 o 
 -25  24  -1       44.73       79.00     28.14 o 
 -22  24  -1      181.72      118.04     16.02 o 
 -19  24  -1      745.60      658.66     29.28 o 
 -16  24  -1     1747.54     1782.72     46.29 o 
 -13  24  -1     2609.85     2398.27    122.83 o 
 -10  24  -1     3766.78     3924.99     55.08 o 
  -7  24  -1     1213.74     1201.39     72.51 o 
  -4  24  -1      162.59      211.48     24.35 o 
  -1  24  -1      186.30      173.34     19.20 o 
   2  24  -1      476.88      479.55     28.32 o 
   5  24  -1      120.32       84.41     24.89 o 
   8  24  -1       13.21       25.97     25.97 o 
  11  24  -1       78.96       99.56     31.38 o 
 -36  25  -1       74.66       69.16     24.34 o 
 -33  25  -1       60.69       -2.16     28.14 o 
 -30  25  -1      150.77      139.60     35.71 o 
 -27  25  -1      141.61      181.81     34.63 o 
 -24  25  -1      338.51      400.14     23.02 o 
 -21  25  -1      162.33      150.82     23.27 o 
 -18  25  -1     1092.50     1024.93     35.94 o 
 -15  25  -1      955.91      974.43     53.57 o 
 -12  25  -1      585.49      458.06     23.38 o 
  -9  25  -1      388.21      365.58     19.81 o 
  -6  25  -1      876.83      900.31     32.03 o 
  -3  25  -1      363.55      347.07     44.91 o 
   0  25  -1      239.73      261.40     28.68 o 
   3  25  -1      538.57      635.64     32.76 o 
   6  25  -1      121.64      138.52     30.30 o 
   9  25  -1       13.11       34.63     27.05 o 
 -35  26  -1      159.31      148.26     38.96 o 
 -32  26  -1        3.33      -19.48     25.97 o 
 -29  26  -1      231.11      193.71     37.88 o 
 -26  26  -1       59.54       53.99     12.58 o 
 -23  26  -1      488.82      511.90     36.79 o 
 -20  26  -1       86.94       74.36     45.99 o 
 -17  26  -1     1538.99     1639.67     45.49 o 
 -14  26  -1      227.55      261.81     19.99 o 
 -11  26  -1      137.69      113.37      9.95 o 
  -8  26  -1      777.88      722.01     28.35 o 
  -5  26  -1       54.57      115.30     18.40 o 
  -2  26  -1       82.03       71.82     16.60 o 
   1  26  -1      543.62      482.64     48.70 o 
   4  26  -1       88.69       59.52     25.97 o 
   7  26  -1      124.01      142.85     30.30 o 
 -34  27  -1      174.92      141.77     37.88 o 
 -31  27  -1      117.63       79.00     33.55 o 
 -28  27  -1      351.27      269.47     40.04 o 
 -25  27  -1       86.21       58.36     14.90 o 
 -22  27  -1      141.72       74.82     28.68 o 
 -19  27  -1     1302.20     1194.66     39.79 o 
 -16  27  -1      710.09      639.40     35.71 o 
 -13  27  -1      496.66      458.14     23.60 o 
 -10  27  -1     1230.02     1239.97     35.39 o 
  -7  27  -1      205.01      248.72     20.21 o 
  -4  27  -1       40.59       11.53     15.01 o 
  -1  27  -1      201.74      211.79     28.14 o 
   2  27  -1       69.81       41.69     26.51 o 
   5  27  -1      284.04      336.56     37.88 o 
   8  27  -1       23.24       10.82     25.97 o 
 -33  28  -1       61.82      136.36     38.96 o 
 -30  28  -1        6.58       62.77     31.38 o 
 -27  28  -1      112.47      161.76     16.35 o 
 -24  28  -1       62.52       42.41     21.64 o 
 -21  28  -1      374.93      351.20     24.02 o 
 -18  28  -1      757.11      730.74     32.35 o 
 -15  28  -1      611.98      680.99     29.90 o 
 -12  28  -1     1772.12     1846.94     42.59 o 
  -9  28  -1      789.08      735.56     29.23 o 
  -6  28  -1      106.39      147.87     19.00 o 
  -3  28  -1       28.88       36.52     17.39 o 
   0  28  -1      257.49      322.59     25.97 o 
   3  28  -1      129.91      142.85     30.30 o 
   6  28  -1       62.35      160.16     33.55 o 
 -32  29  -1       85.05      154.75     36.79 o 
 -29  29  -1       37.40       80.08     32.47 o 
 -26  29  -1       54.93       99.36     17.01 o 
 -23  29  -1       17.93       28.29     15.58 o 
 -20  29  -1       93.39      104.50     18.37 o 
 -17  29  -1      179.51      227.60     21.06 o 
 -14  29  -1       34.93       33.55     13.92 o 
 -11  29  -1      111.17      112.00     18.40 o 
  -8  29  -1      334.29      343.36     26.51 o 
  -5  29  -1      524.73      535.01     30.38 o 
  -2  29  -1       19.81       52.12     23.81 o 
   1  29  -1      157.72      182.07     24.70 o 
   4  29  -1       92.68       60.60     27.05 o 
 -31  30  -1      137.62      145.01     37.88 o 
 -28  30  -1       39.56       35.71     13.55 o 
 -25  30  -1      151.27      112.45     34.63 o 
 -22  30  -1       45.66       80.13     17.97 o 
 -19  30  -1       97.36       99.16     17.55 o 
 -16  30  -1      352.20      341.89     22.81 o 
 -13  30  -1      393.17      421.11     15.96 o 
 -10  30  -1       64.93       37.63     14.90 o 
  -7  30  -1      293.62      247.03     22.42 o 
  -4  30  -1       76.58       81.90     19.62 o 
  -1  30  -1       33.50       13.12     18.41 o 
   2  30  -1       81.72       72.51     29.22 o 
 -30  31  -1      238.02      286.78     43.29 o 
 -27  31  -1      140.03      102.50     18.18 o 
 -24  31  -1       46.72       67.86     18.17 o 
 -21  31  -1      116.17      122.08     27.05 o 
 -18  31  -1       74.32       95.42     17.40 o 
 -15  31  -1      803.60      754.54     36.25 o 
 -12  31  -1     1626.41     1775.60     45.83 o 
  -9  31  -1      359.18      480.79     27.01 o 
  -6  31  -1       70.87       90.40     19.17 o 
  -3  31  -1       83.14       82.04     46.53 o 
   0  31  -1      709.62      738.15     39.26 o 
 -32  32  -1      138.65      139.60     38.96 o 
 -29  32  -1      109.80      125.53     17.10 o 
 -26  32  -1       12.46       41.38     17.39 o 
 -23  32  -1      251.25      224.69     22.56 o 
 -20  32  -1       76.09       97.18     18.64 o 
 -17  32  -1      207.84      223.37     21.22 o 
 -14  32  -1      616.34      674.21     54.11 o 
 -11  32  -1       22.48       10.89     15.16 o 
  -8  32  -1      645.54      725.18     40.04 o 
  -5  32  -1      174.68      198.89     26.51 o 
  -2  32  -1      166.59      162.71     24.39 o 
 -28  33  -1       44.96       25.26     16.37 o 
 -25  33  -1       42.99       30.63     16.44 o 
 -22  33  -1      504.13      501.64     29.39 o 
 -19  33  -1      169.21      188.73     21.06 o 
 -16  33  -1      295.82      340.18     21.58 o 
 -13  33  -1        1.44       32.70     16.23 o 
 -10  33  -1       71.12       47.57     33.01 o 
  -7  33  -1      208.37      268.34     25.39 o 
  -4  33  -1       13.35       33.78     20.62 o 
 -27  34  -1       35.89       59.96     18.46 o 
 -24  34  -1       76.35       51.14     17.97 o 
 -21  34  -1       58.15       27.37     25.43 o 
 -18  34  -1      167.02       95.37     35.71 o 
 -15  34  -1      345.37      400.41     47.62 o 
 -12  34  -1      131.20      148.43     19.63 o 
  -9  34  -1      119.62       88.17     20.42 o 
  -6  34  -1       68.74       55.19     20.78 o 
 -26  35  -1        0.68       -0.93     16.02 o 
 -23  35  -1      147.54      144.98     28.68 o 
 -20  35  -1      172.23      188.46     21.42 o 
 -17  35  -1      383.49      409.07     46.53 o 
 -14  35  -1      173.48      173.70     20.46 o 
 -11  35  -1      239.19      262.15     24.58 o 
  -8  35  -1       69.40       85.09     51.40 o 
 -25  36  -1       83.00       94.36     21.64 o 
 -22  36  -1       54.54       29.13     17.87 o 
 -19  36  -1      151.36      216.00     27.05 o 
 -16  36  -1       67.14       87.66     36.79 o 
 -13  36  -1       49.18       30.17     17.53 o 
   2   2   0     3794.57     3728.95     37.56 o 
  -3   3   0     9790.37     9799.28     95.80 o 
   0   3   0     9790.93     9877.49    111.80 o 
   3   3   0    25043.51    27348.05    300.24 o 
  -5   4   0     7834.10     7433.35     66.06 o 
  -2   4   0     3797.58     3763.62     38.35 o 
   1   4   0    21956.73    21301.31    423.54 o 
   4   4   0     8517.58     8428.88     97.59 o 
  -7   5   0    11052.72    10587.42     85.13 o 
  -4   5   0    21941.20    21278.14    203.95 o 
  -1   5   0     7828.09     7440.97     75.20 o 
   2   5   0    25596.79    28247.63    312.49 o 
   5   5   0     4398.67     4065.04     54.41 o 
  -9   6   0    21751.97    20683.81    196.96 o 
  -6   6   0    33254.80    33062.95    319.81 o 
  -3   6   0    25043.30    27070.71    260.47 o 
   0   6   0    33272.02    32575.48    574.52 o 
   3   6   0     1025.19     1141.02     20.12 o 
   6   6   0     6627.22     7509.72     91.11 o 
 -11   7   0     5801.16     7181.77     86.75 o 
  -8   7   0      663.10      810.71     13.48 o 
  -5   7   0    25593.91    28045.46    319.77 o 
  -2   7   0    11055.14    10307.98    102.52 o 
   1   7   0     7035.66     7228.72     84.79 o 
   4   7   0    10577.90     9917.96    116.28 o 
   7   7   0      238.45      354.04     39.32 o 
 -13   8   0     9201.61     9393.44    112.13 o 
 -10   8   0     2409.30     3226.96     36.43 o 
  -7   8   0     7037.82     7094.69     72.42 o 
  -4   8   0     8506.19     8321.57     82.92 o 
  -1   8   0      657.83      759.34     15.90 o 
   2   8   0     1068.95      998.99     39.82 o 
   5   8   0    10550.71     9973.58    118.59 o 
   8   8   0      545.20      662.14     19.48 o 
 -15   9   0      203.73      135.55     12.61 o 
 -12   9   0     4047.30     3704.84     46.08 o 
  -9   9   0     6671.69     7009.16     72.70 o 
  -6   9   0     1025.86     1085.78     25.84 o 
  -3   9   0    21763.37    20732.63    322.66 o 
   0   9   0     6673.17     7169.54     84.91 o 
   3   9   0     8043.01     7422.09    111.63 o 
   6   9   0     9710.03    10983.32    131.25 o 
   9   9   0     1221.63     1104.64     25.34 o 
 -17  10   0     3781.27     3943.30     70.20 o 
 -14  10   0      915.20     1001.16     28.19 o 
 -11  10   0     1017.70     1305.44     24.31 o 
  -8  10   0     1072.17      990.48     19.29 o 
  -5  10   0     4406.27     4120.60     49.32 o 
  -2  10   0     2409.75     3156.42     35.05 o 
   1  10   0     3821.16     3476.62     46.85 o 
   4  10   0    15239.98    17729.05    203.00 o 
   7  10   0     3390.67     3318.46     80.46 o 
  10  10   0      531.78      545.35     25.56 o 
 -19  11   0     3578.86     3103.39     60.99 o 
 -16  11   0      218.12      180.45     16.77 o 
 -13  11   0     2980.61     3249.90     38.39 o 
 -10  11   0     3824.92     3444.41     40.51 o 
  -7  11   0    10570.81     9619.17    111.76 o 
  -4  11   0     5800.03     7313.96     87.80 o 
  -1  11   0     1016.80     1288.41     21.87 o 
   2  11   0     4942.73     5264.66     68.12 o 
   5  11   0     1459.39     1687.64     32.77 o 
   8  11   0      978.60     1146.73     27.15 o 
  11  11   0       39.29       41.91     14.02 o 
 -21  12   0      978.60     1234.93     45.45 o 
 -18  12   0       70.48      182.54     16.33 o 
 -15  12   0     1007.44      951.94     15.88 o 
 -12  12   0     7205.18     7612.90     92.94 o 
  -9  12   0     8049.91     7453.61     90.00 o 
  -6  12   0     6627.51     7659.13     93.26 o 
  -3  12   0     4041.37     3788.95     63.05 o 
   0  12   0     7216.22     7642.13     92.36 o 
   3  12   0     2004.70     2112.81     35.03 o 
   6  12   0     1715.39     1463.35     30.08 o 
   9  12   0      190.07      230.02     14.34 o 
  12  12   0     2739.03     2337.03     69.80 o 
 -23  13   0     1925.77     2007.63     50.44 o 
 -20  13   0     2292.33     2181.70     74.67 o 
 -17  13   0     1596.14     2186.95     47.60 o 
 -14  13   0     7505.28     7906.92     97.28 o 
 -11  13   0     4946.80     5177.97     66.71 o 
  -8  13   0    10564.33     9837.16    115.02 o 
  -5  13   0     9200.22     9436.30    112.56 o 
  -2  13   0     2985.95     3268.79     53.30 o 
   1  13   0      147.24      176.31     10.29 o 
   4  13   0     4205.03     4014.72     57.73 o 
   7  13   0     2218.01     1953.96     51.64 o 
  10  13   0     1916.34     1840.49     47.15 o 
  13  13   0     2035.84     1962.66     72.51 o 
 -25  14   0      352.97      374.75     24.17 o 
 -22  14   0     2602.95     2661.49     58.79 o 
 -19  14   0     1036.40      905.10     63.31 o 
 -16  14   0     2194.06     1946.69     54.83 o 
 -13  14   0      148.34      143.00      9.96 o 
 -10  14   0    15233.57    17000.04    193.77 o 
  -7  14   0      239.71      318.78     16.07 o 
  -4  14   0      915.29     1001.23     18.56 o 
  -1  14   0     7505.70     7925.75    117.10 o 
   2  14   0      663.28      840.26     26.89 o 
   5  14   0     1443.25     1710.04     42.56 o 
   8  14   0      427.01      357.16     36.74 o 
  11  14   0      493.44      437.21     25.88 o 
  14  14   0       30.35       35.05     17.40 o 
 -27  15   0     1050.14     1111.01    101.19 o 
 -24  15   0     3879.37     3801.14     76.67 o 
 -21  15   0     2936.32     2791.37     60.22 o 
 -18  15   0     3384.16     3426.38     41.21 o 
 -15  15   0     2402.02     2701.25     41.77 o 
 -12  15   0     2004.11     2089.80     35.48 o 
  -9  15   0     9704.51    10675.06    124.92 o 
  -6  15   0      203.43      156.31     11.96 o 
  -3  15   0     1009.92      969.04     22.94 o 
   0  15   0     2404.67     2831.09     42.94 o 
   3  15   0      689.95      750.44     20.99 o 
   6  15   0      678.10      740.02     23.62 o 
   9  15   0      337.45      466.58     53.57 o 
  12  15   0      184.26      327.39     25.97 o 
  15  15   0      537.69      431.60     30.30 o 
 -29  16   0        0.50        0.88     16.33 o 
 -26  16   0      138.97      214.44     21.64 o 
 -23  16   0     6013.36     5984.81    179.64 o 
 -20  16   0     4055.13     4002.90     75.14 o 
 -17  16   0     2107.07     2346.89     38.53 o 
 -14  16   0      662.09      850.41     21.28 o 
 -11  16   0     1457.66     1630.70     28.34 o 
  -8  16   0      543.23      703.60     23.88 o 
  -5  16   0      216.62      187.76      9.82 o 
  -2  16   0     2191.21     2009.87     39.98 o 
   1  16   0      186.71      244.62     12.85 o 
   4  16   0      325.48      329.89     16.07 o 
   7  16   0       48.58       69.97     20.75 o 
  10  16   0     1854.50     1644.13     47.28 o 
  13  16   0      430.48      369.21     50.86 o 
  16  16   0       19.38       10.69     21.10 o 
 -31  17   0      322.31      324.18     43.29 o 
 -28  17   0      153.93      220.60     23.39 o 
 -25  17   0      281.73      306.33     23.39 o 
 -22  17   0      158.18      126.89     18.17 o 
 -19  17   0      933.48      849.46     21.34 o 
 -16  17   0      186.02      249.64     25.17 o 
 -13  17   0     4204.51     4007.02     55.95 o 
 -10  17   0     3393.98     3412.11     62.69 o 
  -7  17   0     3783.40     3948.67     68.41 o 
  -4  17   0     1597.79     2387.19     43.44 o 
  -1  17   0     2109.25     2339.06     47.05 o 
   2  17   0      169.28      214.53     16.12 o 
   5  17   0        8.16        9.76      9.96 o 
   8  17   0      311.86      253.23     28.14 o 
  11  17   0      257.05      292.19     31.38 o 
  14  17   0       85.77       41.12     24.89 o 
  17  17   0      478.93      417.73     43.29 o 
 -33  18   0      223.85      295.28     28.81 o 
 -30  18   0      250.62      206.53     23.88 o 
 -27  18   0       78.63       58.46     18.64 o 
 -24  18   0      366.31      420.21     25.56 o 
 -21  18   0       17.01        8.02      6.58 o 
 -18  18   0      226.11      218.25     12.75 o 
 -15  18   0      690.76      749.31     20.52 o 
 -12  18   0     1713.84     1505.50     27.55 o 
  -9  18   0     1224.80     1056.94     29.87 o 
  -6  18   0       70.62      173.34      9.11 o 
  -3  18   0     3384.91     3333.47     59.01 o 
   0  18   0      225.38      208.73     16.23 o 
   3  18   0      137.17       98.51     15.69 o 
   6  18   0      425.58      388.66     41.66 o 
   9  18   0     1279.65     1090.85     51.95 o 
  12  18   0       28.96       36.79     22.73 o 
  15  18   0      326.86      412.32     41.12 o 
  18  18   0       81.44      138.52     34.63 o 
 -35  19   0       37.68       64.83     23.39 o 
 -32  19   0       74.65       88.50     22.49 o 
 -29  19   0      252.66      346.46     40.04 o 
 -26  19   0      238.53      257.29     23.57 o 
 -23  19   0      472.79      386.71     61.69 o 
 -20  19   0     1541.01     1457.30     39.12 o 
 -17  19   0      169.25      180.88     12.25 o 
 -14  19   0     1443.60     1700.45     31.20 o 
 -11  19   0      978.57     1049.07     32.47 o 
  -8  19   0     3580.07     3122.94     58.68 o 
  -5  19   0     1036.40      932.60     35.17 o 
  -2  19   0      935.59      846.28     26.63 o 
   1  19   0      206.49      227.20     17.39 o 
   4  19   0     2486.15     2328.12     53.46 o 
   7  19   0      717.05      641.74     42.21 o 
  10  19   0       19.37       35.71     22.73 o 
  13  19   0      150.66      193.71     32.47 o 
  16  19   0      120.13       69.26     29.22 o 
 -37  20   0      340.41      280.29     42.21 o 
 -34  20   0     1005.21      931.97     43.88 o 
 -31  20   0      682.45      712.64     37.29 o 
 -28  20   0      720.32      791.51     71.97 o 
 -25  20   0      118.62      100.30     19.41 o 
 -22  20   0       86.18       95.40     10.66 o 
 -19  20   0      206.38      190.41     12.93 o 
 -16  20   0      324.58      363.57     15.39 o 
 -13  20   0     2221.64     1904.93     44.36 o 
 -10  20   0      531.65      507.74     22.61 o 
  -7  20   0     2287.21     2053.48     42.58 o 
  -4  20   0     4058.25     4031.23     69.16 o 
  -1  20   0     1537.35     1464.20    126.62 o 
   2  20   0      643.84      664.66     28.60 o 
   5  20   0      143.82      205.87     20.01 o 
   8  20   0     1038.98      954.49     49.78 o 
  11  20   0      453.74      372.27     36.79 o 
  14  20   0       81.16       58.44     28.14 o 
  17  20   0      522.39      532.44     50.86 o 
 -36  21   0      562.28      666.18     41.13 o 
 -33  21   0      161.95      213.75     39.50 o 
 -30  21   0      109.74       79.01     20.49 o 
 -27  21   0     1520.67     1503.38     73.05 o 
 -24  21   0      454.10      438.75     26.19 o 
 -21  21   0       53.54       47.55     10.58 o 
 -18  21   0      137.35      133.00     12.98 o 
 -15  21   0      677.12      734.93     29.05 o 
 -12  21   0      190.51      232.13     25.97 o 
  -9  21   0      979.53     1198.57     34.09 o 
  -6  21   0     2938.26     2762.19     50.65 o 
  -3  21   0       16.88       30.47     25.43 o 
   0  21   0       53.29       62.13     14.56 o 
   3  21   0     1400.44     1215.72    128.78 o 
   6  21   0      150.64      175.32     27.05 o 
   9  21   0       26.26       40.04     23.81 o 
  12  21   0      167.93      160.16     31.38 o 
  15  21   0      331.40      420.97     45.45 o 
 -35  22   0        6.32       29.16     30.84 o 
 -32  22   0       73.92       36.33     20.78 o 
 -29  22   0       25.36       30.10     23.27 o 
 -26  22   0      133.85      140.38     19.75 o 
 -23  22   0      642.89      504.79     19.00 o 
 -20  22   0      644.47      627.53     21.44 o 
 -17  22   0        8.01       -2.69     10.92 o 
 -14  22   0      426.79      301.47     19.50 o 
 -11  22   0       39.37       43.29     12.20 o 
  -8  22   0     2599.40     2645.76     37.83 o 
  -5  22   0      158.32      108.88     21.64 o 
  -2  22   0       86.15       91.95     14.41 o 
   1  22   0      211.10      234.08     40.04 o 
   4  22   0      530.63      503.27     60.06 o 
   7  22   0      120.86       38.96     22.73 o 
  10  22   0      262.53      205.62     32.47 o 
  13  22   0      106.55      154.75     33.55 o 
 -34  23   0      125.97      139.46     26.00 o 
 -31  23   0       22.41       29.24     19.75 o 
 -28  23   0       94.32      116.05     20.54 o 
 -25  23   0      532.46      571.09     29.58 o 
 -22  23   0      211.08      218.58     18.41 o 
 -19  23   0     2483.71     2385.44     54.52 o 
 -16  23   0       48.46       60.22     14.14 o 
 -13  23   0     1918.65     1836.67     45.30 o 
 -10  23   0     1925.33     1971.03     50.32 o 
  -7  23   0     6016.17     6036.97     96.46 o 
  -4  23   0      470.84      406.54     21.22 o 
  -1  23   0      645.60      464.26     31.38 o 
   2  23   0      235.11      258.60     26.51 o 
   5  23   0      101.44      107.14     24.89 o 
   8  23   0      429.84      415.56     38.96 o 
  11  23   0        8.32       46.53     27.05 o 
 -36  24   0       13.98       -5.33     20.54 o 
 -33  24   0       90.64       89.82     40.58 o 
 -30  24   0      370.66      420.69     40.58 o 
 -27  24   0      615.80      619.50     52.49 o 
 -24  24   0      317.98      273.08     19.17 o 
 -21  24   0     1403.62     1231.37     38.47 o 
 -18  24   0      425.24      409.65     46.53 o 
 -15  24   0      337.52      446.56     23.25 o 
 -12  24   0     2743.17     2345.91     52.69 o 
  -9  24   0     3878.29     3816.03     69.41 o 
  -6  24   0      366.38      437.28     48.16 o 
  -3  24   0      454.26      478.95     23.60 o 
   0  24   0      317.42      258.02     20.78 o 
   3  24   0      590.42      569.00     30.15 o 
   6  24   0      396.29      464.26     38.96 o 
   9  24   0      279.81      240.25     34.63 o 
  12  24   0      395.56      441.54     45.45 o 
 -35  25   0        4.12       10.00     33.01 o 
 -32  25   0      162.25       97.40     34.63 o 
 -29  25   0      286.17      292.19     42.21 o 
 -26  25   0      216.54      214.89     15.58 o 
 -23  25   0      234.72      214.00     28.68 o 
 -20  25   0      143.30      194.54     18.95 o 
 -17  25   0      311.72      293.53     21.43 o 
 -14  25   0      493.44      426.26     24.89 o 
 -11  25   0      352.69      354.24     20.42 o 
  -8  25   0      281.89      312.33     25.43 o 
  -5  25   0      119.22      140.28     15.57 o 
  -2  25   0      531.95      589.33     28.22 o 
   1  25   0       24.16       40.58     35.71 o 
   4  25   0      381.97      375.52     35.71 o 
   7  25   0       29.73       11.90     24.89 o 
  10  25   0       17.41       54.11     28.14 o 
 -34  26   0      101.79      139.60     38.96 o 
 -31  26   0      116.73       79.00     33.55 o 
 -28  26   0        9.15      -24.89     24.89 o 
 -25  26   0       24.19       12.96     13.53 o 
 -22  26   0      532.16      523.23     43.83 o 
 -19  26   0      717.15      623.01     30.16 o 
 -16  26   0     1854.15     1611.57     44.64 o 
 -13  26   0     2034.74     1877.62     46.78 o 
 -10  26   0      138.20      184.63     14.31 o 
  -7  26   0      238.88      223.65     16.77 o 
  -4  26   0      133.20      130.06     17.01 o 
  -1  26   0      215.68      188.69     20.42 o 
   2  26   0       85.41       58.97     29.76 o 
   5  26   0        1.42        9.74     23.81 o 
   8  26   0       33.74       27.05     27.05 o 
 -33  27   0      344.37      335.48     48.70 o 
 -30  27   0      632.04      670.96     56.27 o 
 -27  27   0       99.65      150.09     29.76 o 
 -24  27   0      589.33      546.28     28.60 o 
 -21  27   0      150.68      164.40     20.56 o 
 -18  27   0     1279.32     1178.36     53.57 o 
 -15  27   0      183.52      276.24     21.26 o 
 -12  27   0     1049.73      999.26     31.62 o 
  -9  27   0       78.75       60.24     11.79 o 
  -6  27   0     1520.61     1413.56     53.57 o 
  -3  27   0      614.96      685.20     60.60 o 
   0  27   0       99.90      179.95     24.89 o 
   3  27   0      202.67      188.30     30.30 o 
   6  27   0      143.05      128.78     31.38 o 
 -35  28   0       12.01        7.58     32.47 o 
 -32  28   0       52.75       73.59     34.63 o 
 -29  28   0      515.33      535.69     50.86 o 
 -26  28   0       85.71      105.78     17.37 o 
 -23  28   0      101.31      111.11     17.39 o 
 -20  28   0     1039.50      953.33     42.21 o 
 -17  28   0      255.77      347.74     28.68 o 
 -14  28   0       30.49       21.44     13.77 o 
 -11  28   0      154.05      226.82     14.61 o 
  -8  28   0      719.18      715.20     31.38 o 
  -5  28   0       93.98      103.92     17.01 o 
  -2  28   0        9.02        3.90     28.14 o 
   1  28   0      574.96      488.44     30.38 o 
   4  28   0       82.59       85.49     28.14 o 
   7  28   0       73.17       86.58     29.22 o 
 -34  29   0       12.69       24.89     33.55 o 
 -31  29   0     1183.62     1335.43     76.84 o 
 -28  29   0      574.66      518.59     30.30 o 
 -25  29   0      381.57      340.61     24.16 o 
 -22  29   0      122.23      109.84     18.64 o 
 -19  29   0       19.65       16.56     15.25 o 
 -16  29   0      430.59      371.59     23.66 o 
 -13  29   0        0.50       10.46     12.99 o 
 -10  29   0      251.59      354.77     20.12 o 
  -7  29   0       25.59       40.49     14.06 o 
  -4  29   0      285.57      310.09     24.22 o 
  -1  29   0      515.37      475.04     29.59 o 
   2  29   0      111.58      161.25     30.30 o 
   5  29   0       36.76       43.29     27.05 o 
 -33  30   0      218.36      215.36     43.29 o 
 -30  30   0       48.86       54.11     32.47 o 
 -27  30   0      203.07      218.68     20.62 o 
 -24  30   0      395.94      422.59     26.96 o 
 -21  30   0       26.12       21.33     29.22 o 
 -18  30   0       28.92       -3.75     14.79 o 
 -15  30   0      535.82      463.38     25.18 o 
 -12  30   0      251.08      225.10     34.63 o 
  -9  30   0      109.77      113.86     16.01 o 
  -6  30   0      372.08      404.55     25.56 o 
  -3  30   0      630.77      635.60     32.63 o 
   0  30   0       48.52       13.85     18.41 o 
   3  30   0        2.96       -5.41     24.89 o 
 -32  31   0       49.34       -7.58     29.22 o 
 -29  31   0      111.67      217.10     19.04 o 
 -26  31   0        1.40       11.75     16.23 o 
 -23  31   0      429.53      483.64     28.63 o 
 -20  31   0      453.23      442.71     38.96 o 
 -17  31   0       86.20       68.43     16.37 o 
 -14  31   0      321.52      338.16     20.74 o 
 -11  31   0      683.63      754.52     28.67 o 
  -8  31   0       22.45       43.22     15.73 o 
  -5  31   0      117.42      112.64     19.49 o 
  -2  31   0     1183.43     1312.87     47.21 o 
   1  31   0      112.52       81.16     30.30 o 
 -31  32   0      112.48       93.07     35.71 o 
 -28  32   0       83.12       60.00     16.82 o 
 -25  32   0       29.46       37.83     17.68 o 
 -22  32   0      262.46      257.18     23.72 o 
 -19  32   0      150.38      159.96     20.28 o 
 -16  32   0       19.47       29.53     29.22 o 
 -13  32   0       74.65      109.30     31.38 o 
 -10  32   0       74.34       72.47     28.14 o 
  -7  32   0      162.04      147.14     40.04 o 
  -4  32   0       53.10       64.07     19.81 o 
  -1  32   0       49.30       90.11     24.89 o 
 -30  33   0        2.93       14.45     14.90 o 
 -27  33   0      143.13      173.16     21.32 o 
 -24  33   0      280.26      253.33     27.60 o 
 -21  33   0      168.05      181.15     22.03 o 
 -18  33   0      326.70      357.11     24.95 o 
 -15  33   0      223.12      259.56     18.39 o 
 -12  33   0      162.39      101.73     34.63 o 
  -9  33   0       90.62      127.05     19.34 o 
  -6  33   0      344.61      445.92     38.42 o 
  -3  33   0      218.11      293.49     28.22 o 
 -29  34   0       36.68       31.02     16.60 o 
 -26  34   0       34.10       39.52     17.55 o 
 -23  34   0        8.33       11.61     33.01 o 
 -20  34   0       81.31       47.64     21.64 o 
 -17  34   0      478.94      420.47     24.75 o 
 -14  34   0     1006.03      966.40     64.93 o 
 -11  34   0      125.73      151.62     18.92 o 
  -8  34   0      101.89      147.76     21.96 o 
  -5  34   0       12.65       21.83     18.82 o 
 -28  35   0       72.92      160.52     57.36 o 
 -25  35   0       17.29       35.51     17.87 o 
 -22  35   0      106.49      117.48     29.76 o 
 -19  35   0      120.18      121.73     20.21 o 
 -16  35   0       37.58       56.27     33.55 o 
 -13  35   0        6.32      -25.97     25.97 o 
 -10  35   0        4.16      -15.16     15.16 o 
  -7  35   0       12.01       46.59     26.51 o 
 -24  36   0      395.24      450.20     30.30 o 
 -21  36   0      331.63      363.29     26.52 o 
 -18  36   0       81.72      100.69     27.60 o 
 -15  36   0      562.38      578.97     55.19 o 
 -12  36   0       14.07        8.66     32.47 o 
 -20  37   0      521.65      519.00     29.81 o 
 -17  37   0      340.14      322.49     47.62 o 
  -3   2   1    15204.94    18315.77    323.01 o 
   0   2   1    22389.11    24916.59    551.00 o 
  -5   3   1    17956.98    19376.24    189.38 o 
  -2   3   1    58837.30    57762.50    653.29 o 
   1   3   1      178.09      198.32      6.08 o 
  -7   4   1    21282.14    21153.67    165.91 o 
  -4   4   1    12511.56    13156.17    128.55 o 
  -1   4   1    28870.14    28374.38    273.04 o 
   2   4   1     2311.54     3355.92     32.49 o 
  -9   5   1     6573.04     6422.20     59.76 o 
  -6   5   1     4079.29     4849.18     49.12 o 
  -3   5   1    18604.54    16828.90    162.86 o 
   0   5   1    35274.46    35675.13    444.63 o 
   3   5   1     2274.70     1863.09     21.14 o 
 -11   6   1     1795.64     1793.46     21.13 o 
  -8   6   1     6298.62     6772.99     70.57 o 
  -5   6   1   107662.31   107012.99   1031.45 o 
  -2   6   1    18386.97    19548.98    192.22 o 
   1   6   1     6244.35     6628.47    158.70 o 
   4   6   1     2695.94     1907.96     21.69 o 
 -13   7   1      808.36      657.31     11.50 o 
 -10   7   1     2099.21     1811.53     21.57 o 
  -7   7   1      448.29      520.85     22.12 o 
  -4   7   1    50038.88    54913.73    679.78 o 
  -1   7   1    29320.51    30516.21    278.93 o 
   2   7   1     8447.04     8183.57     83.95 o 
   5   7   1     5110.81     5198.83     55.41 o 
 -15   8   1     5962.93     5734.92     80.77 o 
 -12   8   1     6418.06     5737.67     55.17 o 
  -9   8   1     5974.41     6719.28     70.67 o 
  -6   8   1       89.03      303.58     11.38 o 
  -3   8   1     3081.24     3342.78     36.85 o 
   0   8   1     2252.84     1672.17     22.30 o 
   3   8   1     2186.10     1739.53     20.14 o 
   6   8   1     5672.85     5928.76    104.44 o 
 -17   9   1     2088.08     2436.95     40.50 o 
 -14   9   1     3322.60     2751.22     33.84 o 
 -11   9   1      400.63      581.49     17.71 o 
  -8   9   1    20009.14    22627.50    252.97 o 
  -5   9   1    29941.84    35675.16    392.33 o 
  -2   9   1     5847.44     4990.11     53.92 o 
   1   9   1     3390.93     3352.25     38.23 o 
   4   9   1     2963.45     3166.90     45.50 o 
   7   9   1      419.09      529.79     26.67 o 
 -19  10   1     1233.13     1023.37     50.86 o 
 -16  10   1      997.82     1041.74     16.36 o 
 -13  10   1     1290.19     1237.54     23.82 o 
 -10  10   1    31441.20    34114.36    490.85 o 
  -7  10   1     8208.86     6770.84     82.48 o 
  -4  10   1     3834.46     3920.31     49.72 o 
  -1  10   1     3702.23     4062.70     45.44 o 
   2  10   1    10771.32    10409.35     94.16 o 
   5  10   1     1560.15     1444.16     34.57 o 
   8  10   1     1279.84     1220.70     27.40 o 
 -21  11   1     1707.13     1642.69     43.44 o 
 -18  11   1     1882.03     1938.39     44.64 o 
 -15  11   1     1820.68     1522.38     22.78 o 
 -12  11   1     5688.99     5199.72     67.73 o 
  -9  11   1     1992.42     1760.01     51.10 o 
  -6  11   1       60.95       91.26      8.59 o 
  -3  11   1     2981.97     3159.68     55.68 o 
   0  11   1      696.68      764.54     18.12 o 
   3  11   1     5334.04     5517.84     72.08 o 
   6  11   1     2365.81     2417.24     40.11 o 
   9  11   1     1674.93     1506.25     86.03 o 
 -23  12   1      449.38      437.26     24.02 o 
 -20  12   1     2275.11     1843.35     45.41 o 
 -17  12   1     1338.50     1235.09     19.72 o 
 -14  12   1     3106.52     2847.05     42.93 o 
 -11  12   1    20996.23    24785.70    278.58 o 
  -8  12   1    22656.06    24272.39    272.02 o 
  -5  12   1     4733.63     4524.48     56.89 o 
  -2  12   1     2903.53     3106.45     42.88 o 
   1  12   1     4294.04     5130.43     66.60 o 
   4  12   1     1993.01     1901.62     34.03 o 
   7  12   1      171.91      152.32     12.01 o 
  10  12   1      651.32      696.56     77.92 o 
 -25  13   1      586.66      425.59     25.42 o 
 -22  13   1      540.83      499.86     25.11 o 
 -19  13   1      671.42      889.79     66.01 o 
 -16  13   1     3522.41     3797.99     54.06 o 
 -13  13   1      271.18      287.46     12.63 o 
 -10  13   1     4602.73     4009.15     55.03 o 
  -7  13   1     4882.44     5499.84     68.98 o 
  -4  13   1     5653.32     5466.35     87.42 o 
  -1  13   1     2042.06     2328.48     33.23 o 
   2  13   1      480.08      452.12     23.41 o 
   5  13   1      105.39       87.47     16.53 o 
   8  13   1      892.45     1001.17     26.81 o 
  11  13   1     2610.37     2270.02     54.84 o 
 -27  14   1      499.90      485.73     28.28 o 
 -24  14   1     3767.59     3859.63     77.44 o 
 -21  14   1     1701.61     1527.46     41.90 o 
 -18  14   1      872.71     1017.73     23.61 o 
 -15  14   1     2330.71     2379.70     38.94 o 
 -12  14   1     4756.55     4812.17     64.61 o 
  -9  14   1      436.95      328.45     13.00 o 
  -6  14   1     1806.47     1708.13     37.29 o 
  -3  14   1      622.25      663.01     20.54 o 
   0  14   1      971.61      834.31     24.39 o 
   3  14   1     2215.74     2578.82     41.92 o 
   6  14   1      706.16      782.44     59.18 o 
   9  14   1      549.65      657.08     29.28 o 
  12  14   1      228.51      261.92     22.33 o 
 -29  15   1       34.73       37.31     17.55 o 
 -26  15   1      137.39      124.87     19.08 o 
 -23  15   1      449.81      429.66     25.42 o 
 -20  15   1     3610.70     3555.47     42.97 o 
 -17  15   1     4379.47     4353.27     61.54 o 
 -14  15   1     1295.80     1161.27     37.77 o 
 -11  15   1     1325.09     1073.69     44.35 o 
  -8  15   1     1976.61     2175.92     33.41 o 
  -5  15   1      511.44      510.22     33.01 o 
  -2  15   1     2431.21     2694.86     43.67 o 
   1  15   1      465.78      439.31     16.22 o 
   4  15   1      594.72      534.54     19.49 o 
   7  15   1      396.06      391.13     18.23 o 
  10  15   1      954.94      918.40     47.62 o 
  13  15   1      612.71      654.80     33.57 o 
 -31  16   1      803.54      772.68     38.37 o 
 -28  16   1     1771.72     1887.35     81.16 o 
 -25  16   1      388.86      322.66     24.17 o 
 -22  16   1     1590.22     1451.91     42.34 o 
 -19  16   1     1460.13     1347.84     73.85 o 
 -16  16   1      713.32      691.83     24.93 o 
 -13  16   1     1468.48     1362.80     27.30 o 
 -10  16   1     5223.10     4733.05     77.40 o 
  -7  16   1      446.23      506.36     21.56 o 
  -4  16   1     5334.29     5194.48     84.43 o 
  -1  16   1     1284.60     1509.14     65.47 o 
   2  16   1     3401.54     3155.06     60.23 o 
   5  16   1      186.95      171.03     13.47 o 
   8  16   1     1747.15     1652.51     60.60 o 
  11  16   1      708.87      720.94     33.44 o 
  14  16   1      352.02      356.04     35.71 o 
 -33  17   1      295.79      200.21     33.55 o 
 -30  17   1      394.76      392.05     29.10 o 
 -27  17   1     1229.82     1207.62     42.67 o 
 -24  17   1     1212.67     1248.54     40.98 o 
 -21  17   1     3178.64     3222.98     49.87 o 
 -18  17   1     1223.95     1105.76     37.44 o 
 -15  17   1       48.06       30.73     11.58 o 
 -12  17   1      587.29      372.42     14.80 o 
  -9  17   1     1118.17     1023.01     30.49 o 
  -6  17   1      329.71      280.27     42.75 o 
  -3  17   1     1013.30      958.38     24.75 o 
   0  17   1      924.47     1017.60     31.38 o 
   3  17   1      445.35      408.87     51.95 o 
   6  17   1      149.14      111.71     27.05 o 
   9  17   1     1539.40     1728.26     64.93 o 
  12  17   1      180.01      215.36     31.38 o 
  15  17   1      207.98      200.21     33.55 o 
 -35  18   1      383.62      431.80     45.45 o 
 -32  18   1      616.04      746.60     38.67 o 
 -29  18   1      110.69       83.78     20.78 o 
 -26  18   1      778.59      639.45     32.35 o 
 -23  18   1       31.68       41.84     16.02 o 
 -20  18   1     2205.71     2350.80     41.26 o 
 -17  18   1      214.25      162.26     12.37 o 
 -14  18   1      170.54      180.36     11.76 o 
 -11  18   1      559.30      746.96     37.34 o 
  -8  18   1     3119.57     2929.38     57.15 o 
  -5  18   1      326.85      418.14     19.20 o 
  -2  18   1      350.58      370.39     34.63 o 
   1  18   1     2175.16     2245.76     48.61 o 
   4  18   1      559.41      535.83     25.42 o 
   7  18   1     1091.88     1127.65     50.86 o 
  10  18   1      757.88      779.18     47.62 o 
  13  18   1       73.64       64.93     25.97 o 
  16  18   1      167.80      198.04     33.55 o 
 -34  19   1      344.67      385.41     31.89 o 
 -31  19   1     1626.09     1881.52     57.47 o 
 -28  19   1      787.59      786.56     57.90 o 
 -25  19   1      875.68      835.16     34.98 o 
 -22  19   1     2400.60     2348.13     41.10 o 
 -19  19   1      397.79      358.21     20.41 o 
 -16  19   1     1090.34      992.44     25.17 o 
 -13  19   1      266.68      227.65     16.93 o 
 -10  19   1     2128.16     2107.65     47.28 o 
  -7  19   1       37.26       55.80     11.18 o 
  -4  19   1      145.02      120.40     10.14 o 
  -1  19   1     4893.31     4863.12     83.14 o 
   2  19   1      588.03      614.41     47.08 o 
   5  19   1      744.63      653.71     51.95 o 
   8  19   1     1304.28     1241.28     55.19 o 
  11  19   1       96.93       67.10     24.89 o 
  14  19   1      169.35      182.89     32.47 o 
  17  19   1      151.18      154.75     34.63 o 
 -36  20   1       67.05      102.81     32.47 o 
 -33  20   1        1.44       -1.17     18.17 o 
 -30  20   1       64.83       24.47     18.46 o 
 -27  20   1      205.35      229.18     23.25 o 
 -24  20   1      162.67      215.34     12.76 o 
 -21  20   1     1861.81     1803.59     42.50 o 
 -18  20   1      340.47      306.61     15.59 o 
 -15  20   1      432.79      406.52     16.22 o 
 -12  20   1      415.31      398.14     22.73 o 
  -9  20   1      713.55      662.35     26.00 o 
  -6  20   1     5219.40     5562.77     92.13 o 
  -3  20   1     2683.85     2735.39     53.28 o 
   0  20   1     2834.02     2588.72     55.12 o 
   3  20   1      494.99      522.23     26.77 o 
   6  20   1       86.47       76.84     21.64 o 
   9  20   1       94.03      116.88     27.05 o 
  12  20   1       75.97       61.69     27.05 o 
  15  20   1      171.68      158.00     34.63 o 
 -35  21   1      173.30      126.76     36.79 o 
 -32  21   1       22.63        6.91     19.50 o 
 -29  21   1      334.19      297.52     26.33 o 
 -26  21   1       54.01       63.55     18.46 o 
 -23  21   1      331.79      341.29     16.46 o 
 -20  21   1      417.72      321.23     16.22 o 
 -17  21   1     1279.62     1260.52     28.74 o 
 -14  21   1      734.72      659.42     31.92 o 
 -11  21   1     1313.80     1341.47     37.60 o 
  -8  21   1      824.63      911.38     29.38 o 
  -5  21   1     2549.12     2746.39     51.45 o 
  -2  21   1     1074.92      997.86     55.19 o 
   1  21   1      392.79      424.41     40.58 o 
   4  21   1      161.85      190.53     19.85 o 
   7  21   1      374.37      319.25     31.38 o 
  10  21   1      116.17      109.30     28.14 o 
  13  21   1       58.28       57.36     27.05 o 
 -34  22   1      131.24      162.89     26.26 o 
 -31  22   1      358.41      432.23     67.10 o 
 -28  22   1      105.96      128.67     21.56 o 
 -25  22   1      364.20      319.87     16.35 o 
 -22  22   1     1516.54     1467.84     40.47 o 
 -19  22   1      943.25      986.80     26.44 o 
 -16  22   1      204.48      198.09     18.74 o 
 -13  22   1      682.65      681.96     29.39 o 
 -10  22   1     2405.90     2386.75     52.69 o 
  -7  22   1     5347.36     5357.48     90.96 o 
  -4  22   1     5760.57     5719.11     94.89 o 
  -1  22   1      296.93      275.60     19.62 o 
   2  22   1      180.99      157.23     21.64 o 
   5  22   1      141.36       95.23     23.81 o 
   8  22   1       45.94       66.01     23.81 o 
  11  22   1      504.87      570.32     44.37 o 
  14  22   1       54.35       12.99     25.97 o 
 -36  23   1       49.26       50.11     45.99 o 
 -33  23   1       70.97       86.74     35.71 o 
 -30  23   1      292.87      193.00     24.70 o 
 -27  23   1       40.67       28.21     25.43 o 
 -24  23   1      186.21      223.95     15.27 o 
 -21  23   1       81.61       92.85     15.81 o 
 -18  23   1      482.25      403.50     23.69 o 
 -15  23   1     1017.53     1070.58     35.58 o 
 -12  23   1      874.61      988.78     40.04 o 
  -9  23   1      303.21      320.48     25.43 o 
  -6  23   1       20.36       -1.08     18.40 o 
  -3  23   1     1210.45     1141.06     33.83 o 
   0  23   1      148.70      181.83     18.41 o 
   3  23   1      488.73      524.75     73.05 o 
   6  23   1       17.96       31.38     22.73 o 
   9  23   1      252.30      175.32     31.38 o 
  12  23   1      147.34      138.52     32.47 o 
 -35  24   1      238.81      241.20     76.29 o 
 -32  24   1      645.61      705.59     38.37 o 
 -29  24   1      524.66      486.12     62.23 o 
 -26  24   1       82.48       84.51     15.54 o 
 -23  24   1      357.43      300.98     21.80 o 
 -20  24   1      696.32      569.21     28.19 o 
 -17  24   1      463.48      381.49     23.72 o 
 -14  24   1       88.55      103.24     16.78 o 
 -11  24   1      215.49      201.87     17.39 o 
  -8  24   1     1864.37     1884.28     42.44 o 
  -5  24   1     1181.80     1273.76     62.23 o 
  -2  24   1      297.81      305.54     20.80 o 
   1  24   1      337.67      417.11     67.10 o 
   4  24   1       62.23       91.99     24.89 o 
   7  24   1       46.21       47.62     23.81 o 
  10  24   1       76.03       76.84     28.14 o 
 -34  25   1      119.55      100.36     24.02 o 
 -31  25   1       70.78       49.78     33.55 o 
 -28  25   1       29.00       71.42     31.38 o 
 -25  25   1      238.99      252.24     20.56 o 
 -22  25   1      819.22      776.43     33.02 o 
 -19  25   1       62.25       50.44     15.56 o 
 -16  25   1      104.89      115.20     16.78 o 
 -13  25   1     1764.04     1714.14     45.44 o 
 -10  25   1      220.06      157.09     15.57 o 
  -7  25   1      988.17      847.59     43.29 o 
  -4  25   1      809.99      816.44     30.30 o 
  -1  25   1       44.37       57.28     15.81 o 
   2  25   1       86.45       41.75     27.05 o 
   5  25   1      151.05      125.53     27.05 o 
   8  25   1       43.09       10.82     24.89 o 
  11  25   1       83.02       74.67     30.30 o 
 -33  26   1      208.30      309.51     47.62 o 
 -30  26   1       76.12       83.33     35.71 o 
 -27  26   1      202.05      192.21     41.66 o 
 -24  26   1      478.08      493.80     27.26 o 
 -21  26   1     1539.95     1334.47     42.67 o 
 -18  26   1      480.62      495.64     26.78 o 
 -15  26   1      795.87      874.97     34.21 o 
 -12  26   1       54.45       40.04     13.52 o 
  -9  26   1      996.00     1136.00     51.40 o 
  -6  26   1     1423.86     1254.50     45.45 o 
  -3  26   1      618.63      608.54     60.06 o 
   0  26   1       59.63       76.54     18.18 o 
   3  26   1       55.21       42.21     22.73 o 
   6  26   1       12.57        4.33     22.73 o 
   9  26   1        0.69       -6.49     23.81 o 
 -35  27   1       69.49       57.36     35.71 o 
 -32  27   1      174.67      257.56     44.37 o 
 -29  27   1       19.72       12.99     28.14 o 
 -26  27   1      544.00      459.85     26.63 o 
 -23  27   1      408.73      434.82     91.99 o 
 -20  27   1      414.96      400.55     26.51 o 
 -17  27   1       38.91       51.92     15.67 o 
 -14  27   1       83.28       49.95     14.79 o 
 -11  27   1      116.76      106.34     14.90 o 
  -8  27   1      383.32      345.18     27.60 o 
  -5  27   1      214.62      260.25     19.81 o 
  -2  27   1      141.27      116.71     18.19 o 
   1  27   1      112.60      139.35     21.32 o 
   4  27   1      139.73      115.79     27.05 o 
   7  27   1       36.07      -10.82     24.89 o 
 -34  28   1       68.95       89.82     40.04 o 
 -31  28   1       83.27       95.23     37.88 o 
 -28  28   1      258.43      325.19     27.05 o 
 -25  28   1      538.48      613.97     31.42 o 
 -22  28   1       59.33       60.60     17.40 o 
 -19  28   1      269.67      330.41     23.69 o 
 -16  28   1      317.60      410.03     25.22 o 
 -13  28   1      265.34      225.17     19.20 o 
 -10  28   1       14.66       23.72     10.82 o 
  -7  28   1      397.90      414.66     22.60 o 
  -4  28   1      213.09      266.10     21.61 o 
  -1  28   1      350.86      354.90     25.62 o 
   2  28   1       39.55       49.78     23.81 o 
   5  28   1       45.04       43.29     24.89 o 
 -33  29   1       13.45       50.86     35.71 o 
 -30  29   1       33.57        4.33     30.30 o 
 -27  29   1       69.80       61.87     17.20 o 
 -24  29   1      120.85      111.06     19.50 o 
 -21  29   1       26.10       46.90     17.20 o 
 -18  29   1      270.95      220.97     55.19 o 
 -15  29   1      175.95      178.39     24.35 o 
 -12  29   1      166.26      187.70     30.84 o 
  -9  29   1       86.95      116.07     38.42 o 
  -6  29   1      735.98      673.09     55.73 o 
  -3  29   1      230.98      274.64     46.53 o 
   0  29   1       37.27        4.26     21.10 o 
   3  29   1      110.16      104.97     29.22 o 
 -32  30   1      166.75      160.16     42.21 o 
 -29  30   1      157.59      168.36     19.49 o 
 -26  30   1       88.34       73.17     29.22 o 
 -23  30   1      128.07      129.64     29.76 o 
 -20  30   1      226.89      186.63     21.03 o 
 -17  30   1       20.52       11.04     15.08 o 
 -14  30   1       72.70       66.12     15.57 o 
 -11  30   1      167.59      185.06     35.71 o 
  -8  30   1       64.81       45.50     14.31 o 
  -5  30   1      150.49      179.93     20.62 o 
  -2  30   1        6.49       22.30     16.82 o 
   1  30   1      237.89      310.59     35.71 o 
 -31  31   1      710.04      704.51     59.52 o 
 -28  31   1      129.74      149.45     20.42 o 
 -25  31   1      121.39      133.44     20.78 o 
 -22  31   1        9.59        3.37     17.86 o 
 -19  31   1      108.94       98.54     18.64 o 
 -16  31   1      298.91      272.75     27.05 o 
 -13  31   1       36.83       26.79     13.45 o 
 -10  31   1       21.45       29.48     13.45 o 
  -7  31   1      329.16      331.06     23.25 o 
  -4  31   1      117.43      100.08     42.21 o 
  -1  31   1      137.80      128.59     23.14 o 
 -30  32   1       81.67      103.56     18.51 o 
 -27  32   1      284.20      338.47     26.52 o 
 -24  32   1       13.17        6.89     16.63 o 
 -21  32   1       82.56       92.00     19.48 o 
 -18  32   1       58.27       53.58     34.63 o 
 -15  32   1       14.39       49.45     15.87 o 
 -12  32   1      313.57      319.25     43.29 o 
  -9  32   1       28.58       17.63     14.42 o 
  -6  32   1        3.24       11.55     16.82 o 
  -3  32   1       85.01       79.96     21.01 o 
   0  32   1      138.71      113.63     29.22 o 
 -29  33   1       92.80       45.26     18.41 o 
 -26  33   1      123.78      109.16     21.06 o 
 -23  33   1       59.62       62.67     23.27 o 
 -20  33   1       10.33        2.95     20.56 o 
 -17  33   1      441.90      429.89     27.05 o 
 -14  33   1        3.64       10.82     12.99 o 
 -11  33   1      157.16      207.78     41.12 o 
  -8  33   1       60.77       47.77     17.53 o 
  -5  33   1       61.66       40.58     19.17 o 
 -28  34   1       62.48      154.83     22.88 o 
 -25  34   1       13.13       32.65     23.81 o 
 -22  34   1        0.43      -10.67     16.44 o 
 -19  34   1       22.53        8.12     17.86 o 
 -16  34   1      326.63      513.38     26.86 o 
 -13  34   1        7.19       46.53     32.47 o 
 -10  34   1       28.34       39.16     16.85 o 
  -7  34   1      175.08      215.95     65.47 o 
 -27  35   1       23.13       21.64     25.43 o 
 -24  35   1       79.26       56.55     19.50 o 
 -21  35   1      134.87      211.41     23.57 o 
 -18  35   1      149.92      244.20     23.22 o 
 -15  35   1       16.49       34.63     33.55 o 
 -12  35   1      161.14      245.66     43.29 o 
  -9  35   1      159.30      173.80     22.27 o 
 -23  36   1      183.04      213.40     24.17 o 
 -20  36   1      234.49      299.80     25.73 o 
 -17  36   1      116.05      143.01     18.18 o 
 -14  36   1       82.11       57.36     37.88 o 
 -11  36   1       74.82      138.52     41.12 o 
   0   1   2    29788.03    27909.24    386.44 o 
  -2   2   2    10069.52     8569.83    121.40 o 
   1   2   2     1771.26     2630.93     38.94 o 
  -4   3   2     3485.42     4260.32     76.33 o 
  -1   3   2     5749.65     4857.84     63.52 o 
   2   3   2     7547.40     9194.61    158.72 o 
  -6   4   2    12580.40    11947.13    172.87 o 
  -3   4   2     1002.99     1290.13     27.00 o 
   0   4   2     5379.19     5210.92     67.47 o 
   3   4   2     4322.27     3683.83     51.44 o 
  -8   5   2      367.17      398.73     14.72 o 
  -5   5   2     1785.76     1479.73     28.91 o 
  -2   5   2     3272.37     3382.76     72.40 o 
   1   5   2     2034.80     1584.10     28.77 o 
   4   5   2     7374.12     6855.46     86.63 o 
 -10   6   2     2441.16     2020.76     29.03 o 
  -7   6   2       50.99      260.70      9.97 o 
  -4   6   2     3336.14     3918.13     53.68 o 
  -1   6   2     5766.41     6738.99    103.30 o 
   2   6   2      683.76      523.97     12.74 o 
   5   6   2     2696.82     3130.95     39.57 o 
 -12   7   2      273.62      142.36      8.99 o 
  -9   7   2      273.42      584.56     14.57 o 
  -6   7   2    10437.70     8728.74     91.22 o 
  -3   7   2     6330.89     5061.37     97.64 o 
   0   7   2     7227.36     6538.90     69.87 o 
   3   7   2     2242.77     3040.03     36.55 o 
   6   7   2     7390.92     6977.22     84.50 o 
 -14   8   2     2248.28     2525.49     34.91 o 
 -11   8   2    11252.97    11513.90    123.87 o 
  -8   8   2      956.70      943.09     18.40 o 
  -5   8   2     1774.82     1588.82     24.02 o 
  -2   8   2      840.36     1274.64     23.59 o 
   1   8   2     2492.48     2142.80     28.28 o 
   4   8   2      973.26     1052.38     25.65 o 
   7   8   2     1603.68     1700.54     26.84 o 
 -16   9   2      537.56      541.61     18.43 o 
 -13   9   2     1473.45     1248.34     25.90 o 
 -10   9   2      452.71      578.57     18.97 o 
  -7   9   2    25164.50    25120.69    245.15 o 
  -4   9   2     7878.89     6466.36     72.48 o 
  -1   9   2     9577.77    11357.44    115.10 o 
   2   9   2     3391.37     3548.57     50.93 o 
   5   9   2     2159.79     2213.98     31.65 o 
   8   9   2     1040.57     1170.62     21.97 o 
 -18  10   2      202.58      172.99     11.25 o 
 -15  10   2     2719.13     2691.46     43.03 o 
 -12  10   2     4322.34     4173.11     58.83 o 
  -9  10   2     1992.93     1569.01     29.27 o 
  -6  10   2     7640.20    10181.65    121.78 o 
  -3  10   2     2135.00     1806.64     25.87 o 
   0  10   2     1438.70     1734.76     30.70 o 
   3  10   2     1023.88      896.56     21.34 o 
   6  10   2      526.38      497.85     17.75 o 
   9  10   2      279.31      271.36     12.96 o 
 -20  11   2      648.94      587.06     18.19 o 
 -17  11   2      101.73      127.83     11.23 o 
 -14  11   2     1563.96     1386.90     28.65 o 
 -11  11   2     6680.91     6926.48     88.79 o 
  -8  11   2     1284.27     1267.34     25.87 o 
  -5  11   2    17437.34    17732.76    202.87 o 
  -2  11   2     2505.44     2613.27     32.99 o 
   1  11   2      225.94      199.73     11.30 o 
   4  11   2     1612.60     1550.29     29.99 o 
   7  11   2     1577.48     1552.65     21.82 o 
  10  11   2       79.93       92.74     20.02 o 
 -22  12   2     2013.08     2050.19    110.38 o 
 -19  12   2      192.84      128.44     11.51 o 
 -16  12   2      132.35      107.82     11.25 o 
 -13  12   2      968.62     1306.52     31.56 o 
 -10  12   2     2830.90     2431.49     40.03 o 
  -7  12   2      684.19      914.87     21.50 o 
  -4  12   2     4845.04     5204.31     76.51 o 
  -1  12   2     1175.62     1202.30     25.20 o 
   2  12   2      492.31      601.74     21.42 o 
   5  12   2     2786.29     2760.90     37.50 o 
   8  12   2      950.67      880.57     46.09 o 
  11  12   2      416.04      418.27     29.22 o 
 -24  13   2      727.05      840.68     35.28 o 
 -21  13   2     2089.13     2032.10     36.71 o 
 -18  13   2       51.02       67.18     10.34 o 
 -15  13   2     1512.10     1267.51     29.65 o 
 -12  13   2     2123.01     2385.09     40.46 o 
  -9  13   2    17622.58    18465.87    213.13 o 
  -6  13   2     1268.79     1177.89     25.62 o 
  -3  13   2     1446.44     1417.67     46.53 o 
   0  13   2       87.65      103.21     10.04 o 
   3  13   2      682.00      726.02     16.88 o 
   6  13   2     2553.73     2687.17     46.13 o 
   9  13   2     1467.80     1402.74     40.47 o 
  12  13   2      228.69      194.33     20.78 o 
 -26  14   2       27.19       35.76     26.51 o 
 -23  14   2      912.53      876.10     61.69 o 
 -20  14   2     3190.60     3272.14     51.79 o 
 -17  14   2     1291.15     1552.41     32.13 o 
 -14  14   2     2920.76     3121.35     49.02 o 
 -11  14   2       46.84       91.09     12.20 o 
  -8  14   2     2482.33     2529.01     40.83 o 
  -5  14   2      547.59      536.77     58.44 o 
  -2  14   2     2444.66     1936.84     42.53 o 
   1  14   2     2080.58     1931.00     78.99 o 
   4  14   2      294.64      323.52      9.70 o 
   7  14   2      613.06      574.53     21.81 o 
  10  14   2       35.43       38.01     15.25 o 
  13  14   2       16.57        7.92     24.89 o 
 -28  15   2      726.21      623.01     33.44 o 
 -25  15   2     2399.59     2423.36     69.80 o 
 -22  15   2     2810.42     2715.60     45.35 o 
 -19  15   2      489.13      438.98     19.48 o 
 -16  15   2       26.86       18.48      8.86 o 
 -13  15   2     1576.91     1567.45     31.50 o 
 -10  15   2     8278.06     7875.45    101.95 o 
  -7  15   2      478.38      632.63     31.78 o 
  -4  15   2       62.45       33.86     10.82 o 
  -1  15   2     1434.70     1519.57     80.08 o 
   2  15   2      400.58      400.27     24.45 o 
   5  15   2     1013.69      917.84     26.05 o 
   8  15   2      848.65      826.80     43.29 o 
  11  15   2      511.77      514.22     65.47 o 
  14  15   2      308.87      278.71     37.88 o 
 -30  16   2       28.40       34.94     18.74 o 
 -27  16   2      712.51      773.33     36.29 o 
 -24  16   2      641.08      746.42     34.51 o 
 -21  16   2     1541.41     1430.82     31.75 o 
 -18  16   2     3570.89     3451.00     54.96 o 
 -15  16   2      270.54      239.04     14.26 o 
 -12  16   2     2004.56     2357.37     40.60 o 
  -9  16   2     2408.77     2883.95     44.85 o 
  -6  16   2      297.47      324.41     18.64 o 
  -3  16   2     1258.35     1141.40     44.91 o 
   0  16   2      375.88      382.59     22.18 o 
   3  16   2     1557.57     1821.13     44.37 o 
   6  16   2     1129.23     1089.77     48.70 o 
   9  16   2     1637.48     1678.48     64.93 o 
  12  16   2      142.73      166.66     29.22 o 
  15  16   2      204.87      178.56     32.47 o 
 -32  17   2       32.81       44.37     28.14 o 
 -29  17   2       37.55       47.78     27.05 o 
 -26  17   2        9.44       16.65     21.10 o 
 -23  17   2      463.69      466.74     18.71 o 
 -20  17   2      698.87      617.89     22.11 o 
 -17  17   2     1297.47     1310.07     30.24 o 
 -14  17   2     1010.74     1091.13     26.50 o 
 -11  17   2     2862.40     2471.55     46.47 o 
  -8  17   2     1449.49     1425.80     38.50 o 
  -5  17   2      751.32      867.02     29.10 o 
  -2  17   2     1574.37     1467.13     36.12 o 
   1  17   2      431.50      478.65     16.40 o 
   4  17   2     1176.54     1134.57     64.39 o 
   7  17   2      447.77      428.55     33.55 o 
  10  17   2     1099.19     1164.44     57.36 o 
  13  17   2        6.40       -3.25     21.64 o 
  16  17   2       78.71       90.90     30.30 o 
 -34  18   2       13.32        5.41     28.14 o 
 -31  18   2       96.19       76.84     33.01 o 
 -28  18   2      552.04      561.59     32.35 o 
 -25  18   2     2569.11     2871.06     66.69 o 
 -22  18   2     3123.35     3114.84     52.73 o 
 -19  18   2     3681.12     3611.21     57.70 o 
 -16  18   2     1399.95     1467.75     31.93 o 
 -13  18   2     3110.21     3439.85     53.36 o 
 -10  18   2     3044.80     3174.65     63.87 o 
  -7  18   2      537.61      514.25     43.83 o 
  -4  18   2      312.81      330.66     20.56 o 
  -1  18   2     1253.84     1143.50     30.23 o 
   2  18   2      686.03      598.35     44.37 o 
   5  18   2     1104.51      932.85     44.37 o 
   8  18   2       90.80       62.77     23.81 o 
  11  18   2      313.56      345.22     34.63 o 
  14  18   2       24.86       42.21     27.05 o 
  17  18   2        7.74      -25.97     25.97 o 
 -36  19   2      126.77      113.63     34.63 o 
 -33  19   2       10.77       14.07     20.54 o 
 -30  19   2      226.51      214.14     26.51 o 
 -27  19   2      342.16      401.69     28.51 o 
 -24  19   2     1943.42     1869.18     40.87 o 
 -21  19   2      183.86      188.21     19.11 o 
 -18  19   2     3092.53     3181.75     53.08 o 
 -15  19   2      701.73      617.14     21.62 o 
 -12  19   2      350.85      339.62     21.03 o 
  -9  19   2      221.58      257.29     18.95 o 
  -6  19   2      685.73      626.73     37.88 o 
  -3  19   2     1497.41     1380.45     35.80 o 
   0  19   2     2638.20     2716.52     57.70 o 
   3  19   2      925.07      914.68     32.76 o 
   6  19   2     1451.89     1362.48     57.36 o 
   9  19   2        0.78       43.29     23.81 o 
  12  19   2       32.68       33.55     24.89 o 
  15  19   2       74.31       76.84     30.30 o 
 -35  20   2      184.69      162.33     36.79 o 
 -32  20   2       40.66       38.20     54.11 o 
 -29  20   2       70.35       63.85     20.78 o 
 -26  20   2      505.68      521.75     30.65 o 
 -23  20   2     1075.14     1026.46     28.88 o 
 -20  20   2     1014.06     1025.31     37.39 o 
 -17  20   2      500.09      417.43     18.41 o 
 -14  20   2      113.60       99.83     11.28 o 
 -11  20   2      722.40      802.32     31.26 o 
  -8  20   2     2444.47     2463.27     54.70 o 
  -5  20   2       82.14      119.51     18.40 o 
  -2  20   2      514.51      504.99     20.46 o 
   1  20   2     1488.18     1298.79     91.99 o 
   4  20   2      582.47      637.95     30.93 o 
   7  20   2      385.62      358.21     33.55 o 
  10  20   2       30.31       16.23     22.73 o 
  13  20   2       98.16      113.63     31.38 o 
 -34  21   2       89.50      136.69     26.96 o 
 -31  21   2       79.63       67.40     25.43 o 
 -28  21   2      202.00      267.75     26.49 o 
 -25  21   2      843.02      745.87     26.47 o 
 -22  21   2     1076.95     1037.45     57.48 o 
 -19  21   2      321.31      333.04     19.45 o 
 -16  21   2      833.21      750.96     37.88 o 
 -13  21   2      145.08      134.75     16.78 o 
 -10  21   2      316.55      308.94     56.82 o 
  -7  21   2     3869.26     3756.85     72.11 o 
  -4  21   2      524.13      462.49     22.02 o 
  -1  21   2     1335.93     1301.11     77.92 o 
   2  21   2      803.80      733.73     31.46 o 
   5  21   2      113.74      103.89     24.89 o 
   8  21   2      362.12      437.21     38.96 o 
  11  21   2      100.93       84.41     28.14 o 
  14  21   2       74.83      110.38     31.38 o 
 -33  22   2      164.53      165.64     27.60 o 
 -30  22   2      175.55      124.83     23.88 o 
 -27  22   2      284.74      331.89     16.37 o 
 -24  22   2      716.84      569.18     22.82 o 
 -21  22   2      751.97      657.94     24.86 o 
 -18  22   2      450.69      357.69     34.09 o 
 -15  22   2      182.17      196.34     19.50 o 
 -12  22   2      134.61      136.95     33.01 o 
  -9  22   2     1840.92     1702.26     44.95 o 
  -6  22   2     2190.78     1987.37     46.51 o 
  -3  22   2      211.49      190.20     12.84 o 
   0  22   2      297.36      324.77     57.36 o 
   3  22   2       63.91       42.66     16.12 o 
   6  22   2     1454.54     1424.17     61.69 o 
   9  22   2      308.02      294.36     35.71 o 
  12  22   2       37.12       -7.58     24.89 o 
 -35  23   2      105.76      126.28     27.26 o 
 -32  23   2       10.91       -6.77     24.89 o 
 -29  23   2       27.87       27.73     28.68 o 
 -26  23   2      177.63      175.07     19.07 o 
 -23  23   2       93.08       54.99     12.77 o 
 -20  23   2      383.16      361.50     24.65 o 
 -17  23   2      783.08      858.47     34.05 o 
 -14  23   2      178.83      212.30     38.96 o 
 -11  23   2      282.28      300.41     21.06 o 
  -8  23   2     1602.10     1583.53     42.64 o 
  -5  23   2      808.81      748.78     43.29 o 
  -2  23   2      362.38      457.55     24.95 o 
   1  23   2       10.24       18.40     21.64 o 
   4  23   2      297.14      344.14     32.47 o 
   7  23   2      497.14      538.93     42.21 o 
  10  23   2       18.02       10.82     23.81 o 
 -34  24   2       52.00       48.94     23.14 o 
 -31  24   2       50.84       53.12     21.39 o 
 -28  24   2       57.95       35.74     11.79 o 
 -25  24   2      482.26      419.62     25.21 o 
 -22  24   2      175.63      152.46     19.23 o 
 -19  24   2     1235.82     1023.40     38.59 o 
 -16  24   2      189.25      136.47     18.74 o 
 -13  24   2      190.55      130.17     25.43 o 
 -10  24   2      742.54      809.51     31.70 o 
  -7  24   2     1189.21     1083.77     53.57 o 
  -4  24   2      327.56      293.78     20.62 o 
  -1  24   2       53.30       42.70     15.21 o 
   2  24   2       84.15       63.62     17.68 o 
   5  24   2      370.15      463.18     38.96 o 
   8  24   2       12.16       29.22     24.89 o 
  11  24   2      102.07      104.97     31.38 o 
 -33  25   2      137.28      120.67     45.45 o 
 -30  25   2      103.27      156.92     38.96 o 
 -27  25   2       30.71       25.80     15.40 o 
 -24  25   2      249.40      275.99     22.88 o 
 -21  25   2       16.71        6.91     14.79 o 
 -18  25   2      525.59      454.80     26.75 o 
 -15  25   2       77.02       46.14     15.67 o 
 -12  25   2      348.36      286.45     21.57 o 
  -9  25   2     1110.68     1186.01     55.73 o 
  -6  25   2       37.28       74.69     15.69 o 
  -3  25   2      570.13      610.54     28.22 o 
   0  25   2       61.78       39.34     16.60 o 
   3  25   2      925.29      723.99     45.45 o 
   6  25   2       11.25       18.40     22.73 o 
   9  25   2      100.42      108.22     31.38 o 
 -32  26   2       91.48      192.63     42.21 o 
 -29  26   2      110.95      116.24     14.92 o 
 -26  26   2       49.05       29.84     16.55 o 
 -23  26   2       70.24       67.12     18.17 o 
 -20  26   2       40.09       13.39     16.33 o 
 -17  26   2      227.44      200.64     28.68 o 
 -14  26   2      388.15      361.18     24.17 o 
 -11  26   2      249.19      244.09     19.99 o 
  -8  26   2      143.61      151.47     48.70 o 
  -5  26   2      912.82      917.46     33.22 o 
  -2  26   2      533.77      433.27     25.97 o 
   1  26   2       26.40       15.97     16.60 o 
   4  26   2      124.29      124.45     27.05 o 
   7  26   2      103.46      128.78     30.30 o 
 -34  27   2       23.36       32.47     34.63 o 
 -31  27   2       37.18      -30.30     30.30 o 
 -28  27   2      171.18      281.96     45.99 o 
 -25  27   2       32.45       39.49     17.01 o 
 -22  27   2      110.19      130.79     22.73 o 
 -19  27   2      170.38      225.13     24.89 o 
 -16  27   2       41.92       61.29     38.96 o 
 -13  27   2       93.07      111.70     32.47 o 
 -10  27   2     1016.50     1104.42     36.81 o 
  -7  27   2      784.43      874.41     57.36 o 
  -4  27   2      111.24      101.74     17.20 o 
  -1  27   2      149.04      114.27     20.21 o 
   2  27   2      180.56      217.52     31.38 o 
   5  27   2       64.79       88.74     28.14 o 
 -33  28   2      233.36      309.51     48.70 o 
 -30  28   2      107.99      120.95     22.73 o 
 -27  28   2       42.85       44.68     31.38 o 
 -24  28   2       70.66       82.02     19.72 o 
 -21  28   2        6.52       -9.17     15.25 o 
 -18  28   2      467.17      501.71     32.47 o 
 -15  28   2       32.70       36.99     16.63 o 
 -12  28   2       33.50       59.65     16.02 o 
  -9  28   2      153.71      162.11     16.13 o 
  -6  28   2       68.72       62.78     15.73 o 
  -3  28   2      179.85      199.57     21.22 o 
   0  28   2       11.88       -3.13     20.56 o 
   3  28   2       32.54       56.27     27.05 o 
 -32  29   2        4.84       31.38     34.63 o 
 -29  29   2       15.56       43.27     17.37 o 
 -26  29   2       26.09       58.42     18.94 o 
 -23  29   2       17.61        9.09     17.10 o 
 -20  29   2      110.96      132.23     21.03 o 
 -17  29   2      426.56      431.45     28.04 o 
 -14  29   2       25.89       38.34     15.58 o 
 -11  29   2      335.54      422.43     23.92 o 
  -8  29   2       43.51      101.73     34.63 o 
  -5  29   2      320.20      353.45     24.82 o 
  -2  29   2      122.35      167.39     22.02 o 
   1  29   2      103.80      104.97     28.14 o 
   4  29   2      232.90      188.30     33.55 o 
 -31  30   2       32.78       40.04     35.71 o 
 -28  30   2       99.71      142.86     21.22 o 
 -25  30   2       65.62       55.64     19.23 o 
 -22  30   2      227.27      257.81     24.45 o 
 -19  30   2      141.72      104.06     19.85 o 
 -16  30   2      127.95      207.75     22.61 o 
 -13  30   2        2.22       11.69     14.41 o 
 -10  30   2      163.59      229.57     17.42 o 
  -7  30   2       85.85      120.80     30.84 o 
  -4  30   2      403.02      351.00     26.63 o 
  -1  30   2       54.46       20.64     32.47 o 
   2  30   2       26.91       63.85     27.05 o 
 -30  31   2      368.79      445.26     32.47 o 
 -27  31   2      100.53      156.03     63.85 o 
 -24  31   2       10.48       -4.21     18.94 o 
 -21  31   2      124.57      121.54     21.43 o 
 -18  31   2       81.10       59.39     28.14 o 
 -15  31   2      177.56      201.26     21.42 o 
 -12  31   2       64.02       75.92     16.77 o 
  -9  31   2      205.48      173.69     21.10 o 
  -6  31   2      113.23      103.02     23.81 o 
  -3  31   2       94.85      101.48     19.99 o 
   0  31   2       81.11       47.62     25.97 o 
 -29  32   2      224.14      203.87     24.16 o 
 -26  32   2      113.74      153.78     38.96 o 
 -23  32   2      606.68      675.09     35.94 o 
 -20  32   2       43.73       81.15     20.18 o 
 -17  32   2        6.58       17.56     16.60 o 
 -14  32   2       65.01       78.22     17.68 o 
 -11  32   2       13.90       22.73     32.47 o 
  -8  32   2        8.92       29.22     25.97 o 
  -5  32   2       77.42       92.52     19.99 o 
  -2  32   2        9.87      -17.39     17.39 o 
 -28  33   2       40.98       65.77     21.32 o 
 -25  33   2       51.81       36.23     27.60 o 
 -22  33   2       53.48       15.46     18.74 o 
 -19  33   2       44.81       54.17     22.73 o 
 -16  33   2      133.92      133.39     24.89 o 
 -13  33   2      137.20      112.25     16.46 o 
 -10  33   2        3.69      -14.31     14.31 o 
  -7  33   2      168.30      224.02     47.08 o 
  -4  33   2        0.18       -5.08     18.35 o 
 -27  34   2       39.44      102.73     22.35 o 
 -24  34   2       17.62       18.96     18.32 o 
 -21  34   2      139.47       86.10     29.22 o 
 -18  34   2      486.51      484.24     29.90 o 
 -15  34   2      162.11      185.52     26.51 o 
 -12  34   2      145.73      155.84     41.12 o 
  -9  34   2      193.02      189.67     22.27 o 
 -23  35   2       58.30       37.88     28.14 o 
 -20  35   2        4.47        0.49     17.82 o 
 -17  35   2        6.00       -8.23     16.39 o 
 -14  35   2       13.14       66.01     35.71 o 
 -11  35   2       12.20       16.21     19.48 o 
 -19  36   2       35.27       87.94     23.81 o 
   0   0   3     3105.75     2608.09     74.67 o 
   1   1   3      847.86     1048.56     25.20 o 
  -1   2   3     6855.59     6767.58    202.42 o 
   2   2   3       26.28       -0.46      7.69 o 
  -3   3   3     4574.19     5046.09     70.18 o 
   0   3   3    11323.79    12404.98    151.20 o 
   3   3   3     7960.58     8164.42    128.55 o 
  -5   4   3      574.09      604.89     28.81 o 
  -2   4   3     2381.37     2908.21     54.50 o 
   1   4   3     1466.89     1396.03     33.92 o 
   4   4   3     2396.08     2404.41     41.44 o 
  -7   5   3      184.23      220.82     14.55 o 
  -4   5   3      724.22      652.83     19.99 o 
  -1   5   3     9574.48    11340.48    139.74 o 
   2   5   3     2703.51     3116.36     48.94 o 
   5   5   3     1282.06     1283.02     28.73 o 
  -9   6   3     1891.31     2317.24     40.38 o 
  -6   6   3      446.00      484.16     21.33 o 
  -3   6   3     1899.04     2444.17     41.60 o 
   0   6   3     4965.35     5068.00     71.01 o 
   3   6   3      808.05      778.14     22.28 o 
   6   6   3      226.51      278.70     14.52 o 
 -11   7   3      107.84       56.03      8.46 o 
  -8   7   3      617.29      635.85     20.36 o 
  -5   7   3     1154.41     1528.70     30.96 o 
  -2   7   3      521.71      534.97     18.59 o 
   1   7   3     3525.51     3873.03     57.90 o 
   4   7   3      503.23      631.40     15.68 o 
   7   7   3     1413.50     1597.22     28.74 o 
 -13   8   3     1825.49     1863.27     34.13 o 
 -10   8   3      139.16      113.03      9.39 o 
  -7   8   3     1355.39     1091.00     26.32 o 
  -4   8   3      271.87      343.58     18.74 o 
  -1   8   3     7394.08     7416.06     82.17 o 
   2   8   3      616.02      687.10     19.84 o 
   5   8   3      517.49      590.50     37.66 o 
   8   8   3      322.82      323.23     17.96 o 
 -15   9   3       60.34       47.00     10.82 o 
 -12   9   3       22.56        8.52      8.28 o 
  -9   9   3     2028.00     2312.04     34.78 o 
  -6   9   3      600.40      763.22     18.50 o 
  -3   9   3     4911.61     4441.53     54.33 o 
   0   9   3      877.80      902.07     19.33 o 
   3   9   3     2719.52     2842.30     47.22 o 
   6   9   3      139.98      154.28     11.87 o 
   9   9   3     1097.98      907.63     25.58 o 
 -17  10   3      223.27      272.29     15.73 o 
 -14  10   3       51.86       91.80     11.53 o 
 -11  10   3      103.88      103.23     14.84 o 
  -8  10   3     1384.57     1211.87     23.42 o 
  -5  10   3      932.25     1064.18     30.93 o 
  -2  10   3      934.21     1125.88     21.67 o 
   1  10   3      100.21       76.43      9.22 o 
   4  10   3      181.38      211.04     13.92 o 
   7  10   3      494.62      474.68     16.74 o 
  10  10   3      795.76      825.46     24.41 o 
 -19  11   3      435.02      396.84     18.28 o 
 -16  11   3      656.02      655.45     22.84 o 
 -13  11   3     1228.96     1269.73     29.83 o 
 -10  11   3     1791.36     1397.92     30.45 o 
  -7  11   3     1727.40     1690.49     28.32 o 
  -4  11   3      963.75     1039.03     21.16 o 
  -1  11   3     1057.89     1087.09     38.74 o 
   2  11   3      167.97      193.30     13.29 o 
   5  11   3     1369.96     1585.20     28.64 o 
   8  11   3      703.87      707.42     22.38 o 
  11  11   3       56.61       58.95     12.36 o 
 -21  12   3        7.47        7.47     10.94 o 
 -18  12   3     1454.49     1616.49     35.43 o 
 -15  12   3     6472.15     6551.63     89.97 o 
 -12  12   3     1328.08     1203.74     28.99 o 
  -9  12   3     5545.74     5567.84     81.61 o 
  -6  12   3      465.70      436.84     17.51 o 
  -3  12   3      304.09      307.82     12.30 o 
   0  12   3     1831.49     1843.99     36.17 o 
   3  12   3     1442.59     1320.55     30.45 o 
   6  12   3     1709.25     1565.81     29.26 o 
   9  12   3      202.94      213.59     17.25 o 
  12  12   3       71.70       61.24     11.05 o 
 -23  13   3      177.31      147.71     24.10 o 
 -20  13   3     1890.52     2008.43     40.29 o 
 -17  13   3     3921.81     3448.06     56.68 o 
 -14  13   3      161.57      197.59     14.52 o 
 -11  13   3      635.74      632.06     23.71 o 
  -8  13   3     1733.00     1916.32     36.56 o 
  -5  13   3      210.59      282.94     13.78 o 
  -2  13   3      642.38      664.80     58.44 o 
   1  13   3     1045.97     1091.97     27.53 o 
   4  13   3      274.62      282.72     13.48 o 
   7  13   3      876.15      880.90     31.12 o 
  10  13   3     1703.77     1615.16     60.07 o 
  13  13   3      409.73      423.19     29.28 o 
 -25  14   3       64.30       58.00     10.71 o 
 -22  14   3      996.90     1102.56     29.98 o 
 -19  14   3     4351.87     4026.38     91.72 o 
 -16  14   3      383.12      389.26     22.37 o 
 -13  14   3     1476.06     1588.93     40.75 o 
 -10  14   3      414.89      401.22     17.84 o 
  -7  14   3     2057.56     2063.56     37.73 o 
  -4  14   3       42.47       74.14     10.84 o 
  -1  14   3      146.37      207.81     16.78 o 
   2  14   3      183.45      148.18     14.01 o 
   5  14   3      491.51      560.25     20.20 o 
   8  14   3      113.76      122.58     13.53 o 
  11  14   3      173.45      144.72     20.95 o 
  14  14   3      105.49       40.04     25.97 o 
 -27  15   3       57.74       52.49     19.85 o 
 -24  15   3      738.03      712.65     24.02 o 
 -21  15   3      970.14      914.47     37.25 o 
 -18  15   3     1848.05     2025.91     41.23 o 
 -15  15   3       68.76       71.60     12.03 o 
 -12  15   3     3323.07     3329.13     63.07 o 
  -9  15   3      114.78      130.36     12.87 o 
  -6  15   3      253.78      363.09     25.64 o 
  -3  15   3     1243.30     1397.93     39.70 o 
   0  15   3     1650.58     1582.62     41.75 o 
   3  15   3      531.13      554.70     20.74 o 
   6  15   3      410.63      341.35     18.97 o 
   9  15   3     1724.93     1750.99     68.18 o 
  12  15   3      812.96      770.52     49.78 o 
  15  15   3      271.21      187.22     33.55 o 
 -29  16   3      359.57      424.21     31.12 o 
 -26  16   3      136.02      147.48     15.37 o 
 -23  16   3      214.49      198.77     17.68 o 
 -20  16   3      152.06      136.37     15.05 o 
 -17  16   3      382.69      459.21     20.73 o 
 -14  16   3      527.98      568.37     23.67 o 
 -11  16   3     1885.54     1638.84     65.71 o 
  -8  16   3     3648.74     3384.68     53.21 o 
  -5  16   3       96.86      170.68     31.92 o 
  -2  16   3      800.97      890.15     31.58 o 
   1  16   3      304.81      230.11     20.56 o 
   4  16   3      477.90      455.58     18.74 o 
   7  16   3      670.67      662.30     42.21 o 
  10  16   3     1448.77     1431.74     64.93 o 
  13  16   3      279.25      227.26     34.63 o 
  16  16   3      124.40      182.89     34.63 o 
 -31  17   3       84.90       99.56     32.47 o 
 -28  17   3       80.50      124.22     36.25 o 
 -25  17   3      345.86      305.21     17.66 o 
 -22  17   3      257.73      244.55     17.46 o 
 -19  17   3     1557.50     1781.23     39.34 o 
 -16  17   3     1760.71     1869.13     39.37 o 
 -13  17   3     1753.81     2016.77     40.34 o 
 -10  17   3     7456.85     7639.65    106.01 o 
  -7  17   3     1614.96     1590.98     44.36 o 
  -4  17   3     1652.79     1409.05     40.36 o 
  -1  17   3      489.92      416.66     23.11 o 
   2  17   3      112.64      103.53     21.09 o 
   5  17   3      165.54      223.96     14.75 o 
   8  17   3      759.03      739.14     46.53 o 
  11  17   3      374.25      287.86     34.63 o 
  14  17   3       72.36      107.14     30.30 o 
  17  17   3      130.78       84.41     32.47 o 
 -33  18   3       34.15        8.66     29.22 o 
 -30  18   3       25.72       22.67     57.90 o 
 -27  18   3      148.98      126.34     12.64 o 
 -24  18   3      676.82      654.29     25.05 o 
 -21  18   3       31.15       41.32     13.31 o 
 -18  18   3      298.84      227.18     16.56 o 
 -15  18   3     1424.48     1421.63     43.53 o 
 -12  18   3     4717.59     4468.82     67.19 o 
  -9  18   3     2422.11     2170.49     53.55 o 
  -6  18   3      288.43      206.48     19.48 o 
  -3  18   3     1636.22     1684.28     44.07 o 
   0  18   3      196.47      205.97     17.61 o 
   3  18   3     2551.95     2267.12     40.61 o 
   6  18   3     1136.79     1174.18     54.11 o 
   9  18   3       85.82       89.82     27.05 o 
  12  18   3      185.42      195.88     33.55 o 
  15  18   3       37.62       17.32     28.14 o 
 -32  19   3       13.27        2.10     19.99 o 
 -29  19   3       12.28       20.35     22.73 o 
 -26  19   3      186.30      178.19     16.16 o 
 -23  19   3     1499.98     1337.69     34.73 o 
 -20  19   3      386.13      345.44     19.48 o 
 -17  19   3      355.19      296.29     17.98 o 
 -14  19   3     3216.75     3226.08     54.52 o 
 -11  19   3     5744.93     5443.92    101.00 o 
  -8  19   3     2901.29     2976.77     65.26 o 
  -5  19   3      290.90      233.61     24.35 o 
  -2  19   3        5.24       -4.40     11.96 o 
   1  19   3      266.36      253.94     17.94 o 
   4  19   3      119.60       97.40     22.73 o 
   7  19   3       18.24       28.14     23.81 o 
  10  19   3      201.35      216.44     34.63 o 
  13  19   3       54.65       62.77     29.22 o 
 -34  20   3       24.83       22.73     29.22 o 
 -31  20   3       18.02       38.92     21.26 o 
 -28  20   3       15.44       16.43     18.64 o 
 -25  20   3      166.15       95.29     14.44 o 
 -22  20   3      282.13      242.01     18.26 o 
 -19  20   3      269.33      216.92     16.99 o 
 -16  20   3      397.84      368.91     25.63 o 
 -13  20   3     1087.78      955.16     36.71 o 
 -10  20   3     3459.05     3007.99     80.08 o 
  -7  20   3      353.26      366.49     23.11 o 
  -4  20   3     2344.94     2378.93     60.60 o 
  -1  20   3       50.74       69.43     14.41 o 
   2  20   3     1745.80     1843.52     82.01 o 
   5  20   3       64.55       31.38     21.64 o 
   8  20   3       47.84       68.18     25.97 o 
  11  20   3       34.89       59.52     27.05 o 
  14  20   3       95.97       83.33     31.38 o 
 -33  21   3       63.34       15.83     21.72 o 
 -30  21   3       31.91       21.80     21.06 o 
 -27  21   3       78.72       84.48     13.99 o 
 -24  21   3      606.61      574.55     25.17 o 
 -21  21   3      175.79      216.70     17.63 o 
 -18  21   3      615.16      510.77     28.96 o 
 -15  21   3       28.98       52.30     28.14 o 
 -12  21   3      360.10      298.05     23.25 o 
  -9  21   3     1807.79     1481.38     44.21 o 
  -6  21   3      733.36      680.62     30.05 o 
  -3  21   3      518.38      582.16     54.11 o 
   0  21   3     1569.38     1729.12     51.58 o 
   3  21   3       58.06      106.11     19.23 o 
   6  21   3      195.41      190.47     31.38 o 
   9  21   3       50.07       56.27     27.05 o 
  12  21   3       20.02      -16.23     22.73 o 
 -32  22   3      165.77      200.58     28.04 o 
 -29  22   3       54.62       68.00     49.24 o 
 -26  22   3       14.95       18.09     12.78 o 
 -23  22   3      192.15      212.28     17.50 o 
 -20  22   3      133.36      153.53     20.28 o 
 -17  22   3       77.60       83.00     34.09 o 
 -14  22   3      221.67      216.49     21.80 o 
 -11  22   3     1779.57     1657.23     48.81 o 
  -8  22   3      371.95      306.17     22.88 o 
  -5  22   3      261.93      232.75     19.42 o 
  -2  22   3      483.42      464.91     24.40 o 
   1  22   3      279.20      257.56     21.84 o 
   4  22   3      375.77      317.08     34.63 o 
   7  22   3      225.92      166.66     30.30 o 
  10  22   3      141.49      175.32     33.55 o 
 -31  23   3       27.65       30.53     22.18 o 
 -28  23   3      525.49      532.42     23.95 o 
 -25  23   3      540.80      587.59     45.99 o 
 -22  23   3       34.01       38.25     17.68 o 
 -19  23   3      470.17      389.29     27.09 o 
 -16  23   3       41.42       46.74     17.97 o 
 -13  23   3      851.08      786.64     35.53 o 
 -10  23   3      467.98      415.92     25.88 o 
  -7  23   3       55.77       30.62     15.01 o 
  -4  23   3     1130.41     1084.86     43.83 o 
  -1  23   3        7.77       22.05      8.79 o 
   2  23   3       25.83       21.64     21.64 o 
   5  23   3      340.62      429.63     38.96 o 
   8  23   3       30.84      110.38     30.30 o 
 -33  24   3       38.06       13.70     21.84 o 
 -30  24   3       16.62       28.71     21.72 o 
 -27  24   3      357.98      347.58     50.32 o 
 -24  24   3      680.70      566.82     31.70 o 
 -21  24   3       68.65       74.45     19.41 o 
 -18  24   3      228.26      204.53     22.92 o 
 -15  24   3     1354.47     1323.47     73.59 o 
 -12  24   3       42.12       53.89     17.10 o 
  -9  24   3      342.09      408.44     25.73 o 
  -6  24   3      337.01      323.37     22.22 o 
  -3  24   3       43.13       42.37     12.68 o 
   0  24   3      101.91      133.10     20.21 o 
   3  24   3      247.40      228.34     32.47 o 
   6  24   3       68.53       80.08     28.14 o 
   9  24   3       25.49       35.71     29.22 o 
 -32  25   3       51.44       43.99     23.69 o 
 -29  25   3       33.66       19.97     15.03 o 
 -26  25   3       37.65       17.88     29.76 o 
 -23  25   3      190.23      168.26     22.33 o 
 -20  25   3      451.38      472.28     30.16 o 
 -17  25   3       50.37       45.99     17.60 o 
 -14  25   3      216.02      198.08     22.15 o 
 -11  25   3       82.19       68.11     17.39 o 
  -8  25   3      235.15      312.67     23.02 o 
  -5  25   3      275.54      242.28     36.25 o 
  -2  25   3      242.25      255.07     23.60 o 
   1  25   3      129.42      174.23     28.14 o 
   4  25   3      206.17      209.95     31.38 o 
   7  25   3      288.66      270.55     37.88 o 
 -31  26   3       91.22       83.33     38.96 o 
 -28  26   3      255.58      291.47     25.02 o 
 -25  26   3      214.00      247.90     24.95 o 
 -22  26   3      119.33      105.06     21.39 o 
 -19  26   3      249.09      292.48     25.98 o 
 -16  26   3      152.35      168.48     21.72 o 
 -13  26   3      149.59      146.10     20.49 o 
 -10  26   3       22.01       24.56     15.81 o 
  -7  26   3      149.79      188.30     19.17 o 
  -4  26   3      170.14      149.13     13.88 o 
  -1  26   3      124.99      142.32     27.60 o 
   2  26   3      277.72      261.89     32.47 o 
   5  26   3      344.91      353.88     38.96 o 
 -30  27   3       94.10      109.59     22.73 o 
 -27  27   3       88.31       42.83     19.20 o 
 -24  27   3      751.51      771.66     37.73 o 
 -21  27   3       65.82       56.83     20.18 o 
 -18  27   3      181.17      214.34     23.72 o 
 -15  27   3      127.01       97.99     20.49 o 
 -12  27   3       12.75        1.59     15.81 o 
  -9  27   3        5.45       -8.95     13.41 o 
  -6  27   3        4.09        2.87     12.37 o 
  -3  27   3       16.77       27.85     16.82 o 
   0  27   3      200.17      155.84     28.14 o 
   3  27   3       92.97      116.88     29.22 o 
 -29  28   3       38.41       28.47     18.35 o 
 -26  28   3       94.60       81.63     28.68 o 
 -23  28   3       11.84        2.10     17.87 o 
 -20  28   3       95.92      132.13     22.19 o 
 -17  28   3       43.56       14.30     17.55 o 
 -14  28   3      286.64      282.78     27.05 o 
 -11  28   3       43.13       30.87     17.32 o 
  -8  28   3      297.63      261.30     20.98 o 
  -5  28   3       90.97       61.88     17.61 o 
  -2  28   3        1.57      -15.81     15.81 o 
   1  28   3      186.86      164.49     31.38 o 
 -28  29   3      125.38      168.22     31.92 o 
 -25  29   3       33.65       17.78     19.48 o 
 -22  29   3      205.82      207.21     24.86 o 
 -19  29   3        4.63      -26.51     26.51 o 
 -16  29   3        7.29        9.74     17.10 o 
 -13  29   3      146.45      156.34     21.84 o 
 -10  29   3       77.39      104.82     24.89 o 
  -7  29   3      232.79      286.87     24.89 o 
  -4  29   3       95.11      100.61     57.90 o 
  -1  29   3      100.40       66.01     24.89 o 
 -27  30   3      220.55      279.43     27.82 o 
 -24  30   3       22.19        7.20     18.64 o 
 -21  30   3      192.35      279.76     27.16 o 
 -18  30   3       75.32      137.45     34.63 o 
 -15  30   3       30.78       17.55     17.39 o 
 -12  30   3      119.55      143.48     31.92 o 
  -9  30   3       49.96       65.29     21.64 o 
  -6  30   3       83.57      141.52     21.42 o 
  -3  30   3       21.01       10.27     18.19 o 
 -26  31   3       81.97       86.41     22.61 o 
 -23  31   3      188.27      176.90     25.25 o 
 -20  31   3      164.15      146.88     24.10 o 
 -17  31   3      195.54      203.41     43.83 o 
 -14  31   3        1.46       12.16     17.01 o 
 -11  31   3      179.54      181.83     24.89 o 
  -8  31   3      192.25      191.40     21.96 o 
  -5  31   3      112.33       90.02     20.78 o 
 -25  32   3       80.34      130.50     24.65 o 
 -22  32   3       51.53       28.39     23.27 o 
 -19  32   3      278.38      302.19     39.50 o 
 -16  32   3       72.49       71.42     20.78 o 
 -13  32   3        0.80      -15.73     15.73 o 
 -10  32   3      183.38      210.83     18.48 o 
  -7  32   3       68.19       75.23     20.16 o 
 -24  33   3      184.10      212.37     28.14 o 
 -21  33   3      234.61      212.00     26.65 o 
 -18  33   3      182.93      258.18     27.04 o 
 -15  33   3       19.77       29.28     18.62 o 
 -12  33   3        4.91       16.28     15.28 o 
  -9  33   3      220.25      180.88     23.22 o 
 -20  34   3      335.11      372.76     72.51 o 
 -17  34   3      236.61      237.49     25.62 o 
 -14  34   3      106.08      104.58     19.63 o 
  -1   1   4     2941.88     3208.86    169.36 o 
  -3   2   4      701.09      724.15     30.82 o 
   0   2   4      473.44      523.81     20.82 o 
  -5   3   4      961.20      888.36     26.85 o 
  -2   3   4      313.52      305.88     22.28 o 
   1   3   4     1585.56     1490.24     46.44 o 
  -7   4   4      163.71      164.28     13.89 o 
  -4   4   4      512.91      490.87     23.32 o 
  -1   4   4     4277.46     4284.58     66.43 o 
   2   4   4      334.83      325.92     17.49 o 
  -9   5   4       39.74       92.95     12.84 o 
  -6   5   4     1390.06     1452.40     37.22 o 
  -3   5   4     3197.76     3495.40     67.36 o 
   0   5   4     1571.40     1578.59     35.17 o 
   3   5   4      730.31      777.51     26.16 o 
 -11   6   4      348.29      243.73     16.40 o 
  -8   6   4      346.41      367.50     19.03 o 
  -5   6   4     1552.83     1798.52     45.89 o 
  -2   6   4     2902.88     3186.62     54.31 o 
   1   6   4      187.53      145.50     14.15 o 
   4   6   4      499.29      447.30     20.20 o 
 -13   7   4      642.82      624.70     24.32 o 
 -10   7   4      279.80      196.23     15.20 o 
  -7   7   4      710.50      779.83     30.51 o 
  -4   7   4       59.61       42.74     11.13 o 
  -1   7   4     1673.28     1697.68     36.85 o 
   2   7   4     1963.60     2063.38     52.12 o 
   5   7   4      184.36      174.73     14.78 o 
 -15   8   4      168.03      169.37     15.31 o 
 -12   8   4     3557.70     3419.91     49.71 o 
  -9   8   4      374.65      507.46     21.45 o 
  -6   8   4     1293.30     1695.57     36.85 o 
  -3   8   4      624.59      495.20     23.83 o 
   0   8   4       65.68       52.55     11.58 o 
   3   8   4     1121.57     1176.85     31.03 o 
   6   8   4        3.94       20.56     18.37 o 
 -17   9   4       74.97       75.70     24.73 o 
 -14   9   4     1701.42     1751.64     57.80 o 
 -11   9   4     2057.12     2309.75     48.89 o 
  -8   9   4     1951.21     2061.85     41.47 o 
  -5   9   4      946.43      797.58     26.20 o 
  -2   9   4     1199.46     1310.93     26.87 o 
   1   9   4      699.87      706.49     19.87 o 
   4   9   4      283.06      349.17     18.68 o 
   7   9   4       41.80       60.69     17.07 o 
 -19  10   4      342.27      237.96     18.65 o 
 -16  10   4      292.00      278.79     17.82 o 
 -13  10   4     1421.76     1533.52     36.32 o 
 -10  10   4     3721.58     3616.02     91.67 o 
  -7  10   4      120.25      104.96     11.04 o 
  -4  10   4     1803.33     1875.17     32.93 o 
  -1  10   4      327.51      383.73     15.31 o 
   2  10   4      620.84      818.81     26.82 o 
   5  10   4      291.67      232.19     16.61 o 
   8  10   4      264.89      286.04     17.86 o 
 -21  11   4      370.16      325.90     29.63 o 
 -18  11   4      363.79      351.05     22.35 o 
 -15  11   4     1633.06     1629.55     38.37 o 
 -12  11   4     6084.85     5953.92     86.42 o 
  -9  11   4      400.46      426.49     20.01 o 
  -6  11   4      211.27      233.46     16.24 o 
  -3  11   4     1538.92     1454.82     28.47 o 
   0  11   4      905.39     1089.74     30.60 o 
   3  11   4      408.59      369.98     28.54 o 
   6  11   4       35.56       52.84     16.79 o 
   9  11   4      531.87      470.05     32.82 o 
 -23  12   4       15.30       26.18     12.75 o 
 -20  12   4      961.86      830.96     28.52 o 
 -17  12   4     1656.11     1624.84     41.94 o 
 -14  12   4     1947.89     1867.89     41.00 o 
 -11  12   4     2361.35     2582.34     48.58 o 
  -8  12   4     1711.49     1592.54     42.49 o 
  -5  12   4     2204.57     2083.17     51.26 o 
  -2  12   4      300.95      300.41     18.06 o 
   1  12   4      324.54      276.01     21.26 o 
   4  12   4      109.93       76.30     15.85 o 
   7  12   4      734.23      659.79     46.34 o 
  10  12   4      135.52       95.27     14.58 o 
 -25  13   4      114.59       84.23     14.78 o 
 -22  13   4      148.01      185.77     17.57 o 
 -19  13   4      155.08      191.29     17.14 o 
 -16  13   4     1048.10     1003.85     31.08 o 
 -13  13   4      658.08      605.97     37.99 o 
 -10  13   4     1044.52      905.32     28.57 o 
  -7  13   4      835.61      805.40     41.52 o 
  -4  13   4      951.01     1042.95     27.98 o 
  -1  13   4      402.63      349.62     28.68 o 
   2  13   4      614.56      506.75     26.96 o 
   5  13   4      164.96      163.82     17.97 o 
   8  13   4      316.19      252.30     20.01 o 
  11  13   4      480.81      523.18     27.04 o 
 -27  14   4      786.99      887.44     31.92 o 
 -24  14   4      441.37      414.31     21.58 o 
 -21  14   4       39.83       60.71     14.45 o 
 -18  14   4      194.26      176.12     16.96 o 
 -15  14   4     2160.21     2132.35     44.88 o 
 -12  14   4     4568.42     4670.82     72.64 o 
  -9  14   4     1205.88     1066.68     30.41 o 
  -6  14   4       68.76       67.23     12.57 o 
  -3  14   4       95.28      119.10     23.27 o 
   0  14   4       17.73        8.59     19.48 o 
   3  14   4       97.91       85.29     28.68 o 
   6  14   4      353.23      351.95     22.80 o 
   9  14   4      243.50      272.28     20.54 o 
  12  14   4      603.92      620.75     33.01 o 
 -29  15   4      321.30      248.90     38.96 o 
 -26  15   4       70.99       91.44     15.27 o 
 -23  15   4      214.34      239.92     19.31 o 
 -20  15   4       95.93       57.68     15.99 o 
 -17  15   4      134.09      152.85     16.66 o 
 -14  15   4      565.87      466.38     22.38 o 
 -11  15   4      955.70     1242.39     33.11 o 
  -8  15   4     1083.46     1160.27     34.73 o 
  -5  15   4      500.04      559.69     30.22 o 
  -2  15   4     1102.91     1063.81     37.73 o 
   1  15   4      772.97      756.75     36.79 o 
   4  15   4      573.45      506.45     21.99 o 
   7  15   4       84.60      106.95     17.32 o 
  10  15   4       51.15       44.37     14.41 o 
  13  15   4      559.33      649.32     49.78 o 
 -31  16   4      141.64      189.38     37.88 o 
 -28  16   4      192.23      219.25     16.58 o 
 -25  16   4      236.89      238.00     27.53 o 
 -22  16   4       37.59       14.97     13.15 o 
 -19  16   4      680.45      635.06     45.70 o 
 -16  16   4      389.05      396.32     21.37 o 
 -13  16   4     1759.18     1565.17     37.36 o 
 -10  16   4      911.27      925.66     28.67 o 
  -7  16   4      545.12      546.42     29.81 o 
  -4  16   4      292.70      323.77     31.38 o 
  -1  16   4      521.60      452.88     28.14 o 
   2  16   4      326.36      342.07     23.57 o 
   5  16   4       29.54       37.01     19.48 o 
   8  16   4       64.54       61.29     16.23 o 
  11  16   4       10.22       -7.58     23.81 o 
  14  16   4       39.76       50.86     29.22 o 
 -30  17   4      105.95      137.44     36.79 o 
 -27  17   4      278.59      242.33     18.56 o 
 -24  17   4      178.53      168.55     21.11 o 
 -21  17   4       42.95       73.63     18.61 o 
 -18  17   4        3.40       -3.74     12.65 o 
 -15  17   4      621.76      579.55     25.13 o 
 -12  17   4     1431.30     1259.67     33.44 o 
  -9  17   4     1341.69     1205.00     42.83 o 
  -6  17   4     1219.32     1328.65     44.36 o 
  -3  17   4      251.21      250.85     35.71 o 
   0  17   4      546.15      588.71     30.35 o 
   3  17   4     1174.21      995.29     42.93 o 
   6  17   4       50.56       28.72     28.68 o 
   9  17   4      248.68      226.99     16.85 o 
  12  17   4      251.13      192.63     34.63 o 
 -29  18   4      305.00      251.18     16.88 o 
 -26  18   4      326.06      372.15     22.42 o 
 -23  18   4       65.11       86.27     32.07 o 
 -20  18   4        6.10       19.91     13.72 o 
 -17  18   4      173.54      150.83     19.29 o 
 -14  18   4        1.38        3.11     12.08 o 
 -11  18   4      802.80      763.18     36.71 o 
  -8  18   4     1231.18     1080.74     40.54 o 
  -5  18   4     1302.11     1339.45     44.21 o 
  -2  18   4      809.84      733.70     33.74 o 
   1  18   4     1169.27     1211.07     40.56 o 
   4  18   4      421.56      375.40     41.12 o 
   7  18   4      285.48      273.86     23.27 o 
  10  18   4       43.99       36.79     25.97 o 
  13  18   4        5.39      -23.81     23.81 o 
 -31  19   4      294.09      361.22     33.44 o 
 -28  19   4       42.17       34.13     16.21 o 
 -25  19   4       66.89       50.69     14.99 o 
 -22  19   4       63.01       90.54     16.71 o 
 -19  19   4      102.27      107.99     16.23 o 
 -16  19   4       25.84       16.94     13.29 o 
 -13  19   4      886.97      810.86     41.66 o 
 -10  19   4      172.05      143.03     24.35 o 
  -7  19   4      734.13      707.88     35.43 o 
  -4  19   4     2064.91     1894.31     52.85 o 
  -1  19   4     1890.64     1830.61     51.43 o 
   2  19   4      707.69      803.88     27.22 o 
   5  19   4      343.58      378.06     25.97 o 
   8  19   4      400.03      370.11     40.04 o 
  11  19   4       31.32        3.25     25.97 o 
 -30  20   4       16.37       -9.78     21.26 o 
 -27  20   4      164.96      142.56     21.75 o 
 -24  20   4      380.24      423.97     23.82 o 
 -21  20   4      113.14      156.40     25.90 o 
 -18  20   4       15.07       33.87     14.11 o 
 -15  20   4      194.63      191.67     23.69 o 
 -12  20   4      256.21      321.81     26.75 o 
  -9  20   4      594.96      552.75     31.58 o 
  -6  20   4      115.87      130.14     20.18 o 
  -3  20   4      307.49      269.20     22.88 o 
   0  20   4      119.64      112.05     44.37 o 
   3  20   4       60.65       76.71     15.58 o 
   6  20   4       17.88       32.47     24.89 o 
   9  20   4       76.43       54.11     27.05 o 
 -29  21   4       25.35       44.85     14.46 o 
 -26  21   4       72.46       77.32     16.20 o 
 -23  21   4      391.75      464.99     26.61 o 
 -20  21   4      422.13      426.94     62.23 o 
 -17  21   4      314.49      330.85     29.76 o 
 -14  21   4      730.00      746.26     42.21 o 
 -11  21   4      128.07      128.01     20.95 o 
  -8  21   4      430.06      348.38     31.92 o 
  -5  21   4      833.47      870.01     53.03 o 
  -2  21   4       94.89      133.63     22.18 o 
   1  21   4      350.38      345.20     28.83 o 
   4  21   4      247.72      237.26     17.86 o 
   7  21   4      188.44      126.62     32.47 o 
  10  21   4      108.86       95.23     30.30 o 
 -31  22   4       17.35       32.45     22.92 o 
 -28  22   4       10.95        3.00     14.21 o 
 -25  22   4       99.42       49.74     15.98 o 
 -22  22   4      264.83      273.81     27.60 o 
 -19  22   4      112.37      105.15     23.81 o 
 -16  22   4      255.71      200.70     24.79 o 
 -13  22   4      510.21      444.21     30.49 o 
 -10  22   4      103.07      113.07     20.95 o 
  -7  22   4      492.34      448.47     39.50 o 
  -4  22   4      204.02      279.81     23.66 o 
  -1  22   4        3.44       -4.93     20.02 o 
   2  22   4        6.03        6.79     12.20 o 
   5  22   4       21.87       23.81     24.89 o 
   8  22   4       94.68      113.63     30.30 o 
 -30  23   4       33.96       50.67     15.17 o 
 -27  23   4      227.97      194.50     19.82 o 
 -24  23   4       89.82       89.71     44.91 o 
 -21  23   4      266.22      335.97     29.10 o 
 -18  23   4      435.53      435.57     30.98 o 
 -15  23   4       98.33      145.80     22.96 o 
 -12  23   4      891.42      758.84     38.17 o 
  -9  23   4       57.91       74.23     21.10 o 
  -6  23   4      633.59      646.62     51.40 o 
  -3  23   4      488.30      541.38     30.84 o 
   0  23   4       98.54      112.48     16.05 o 
   3  23   4      177.60      154.75     29.22 o 
   6  23   4       25.74       -8.66     24.89 o 
 -29  24   4       44.86       65.24     16.56 o 
 -26  24   4      225.53      294.20     42.21 o 
 -23  24   4      129.00      196.06     28.14 o 
 -20  24   4      197.80      205.03     25.56 o 
 -17  24   4      637.04      619.10     41.12 o 
 -14  24   4      473.86      428.08     57.36 o 
 -11  24   4      111.33      121.59     31.38 o 
  -8  24   4      234.41      238.64     41.12 o 
  -5  24   4      149.42      149.60     20.78 o 
  -2  24   4      156.68      134.97     34.09 o 
   1  24   4       35.02       67.10     25.97 o 
   4  24   4       26.25        3.25     25.97 o 
 -28  25   4      196.62      216.58     25.02 o 
 -25  25   4       35.02       66.25     22.10 o 
 -22  25   4       14.00       21.64     20.28 o 
 -19  25   4      245.25      197.70     26.39 o 
 -16  25   4      133.34      127.13     28.14 o 
 -13  25   4      403.16      420.84     30.05 o 
 -10  25   4      302.32      378.60     51.95 o 
  -7  25   4      209.50      219.80     23.38 o 
  -4  25   4      195.09      203.45     21.61 o 
  -1  25   4      111.45      114.02     14.06 o 
   2  25   4      312.98      340.89     37.88 o 
 -27  26   4        1.36      -22.18     22.18 o 
 -24  26   4      240.73      285.62     28.81 o 
 -21  26   4       44.38       43.13     20.95 o 
 -18  26   4      318.29      226.51     38.96 o 
 -15  26   4      212.47      209.09     25.56 o 
 -12  26   4       70.75       70.30     20.54 o 
  -9  26   4       78.39       91.14     20.21 o 
  -6  26   4      144.75      165.55     21.42 o 
  -3  26   4      119.52      145.34     17.82 o 
   0  26   4      101.14       82.25     27.05 o 
   3  26   4       22.58       -4.33     24.89 o 
 -26  27   4      133.04      114.29     24.70 o 
 -23  27   4      122.34      113.57     25.97 o 
 -20  27   4      170.42      163.03     25.63 o 
 -17  27   4      244.22      196.16     52.49 o 
 -14  27   4       98.77      124.53     23.39 o 
 -11  27   4      163.85      184.83     23.92 o 
  -8  27   4       39.85       34.63     17.82 o 
  -5  27   4      176.44      160.76     41.66 o 
  -2  27   4      186.52      214.28     36.79 o 
   1  27   4      141.85      185.06     32.47 o 
 -25  28   4       17.65       41.81     21.57 o 
 -22  28   4      196.03      225.47     27.16 o 
 -19  28   4      160.16      210.50     27.16 o 
 -16  28   4      271.94      238.69     27.42 o 
 -13  28   4       34.18       58.04     24.35 o 
 -10  28   4      212.38      185.00     23.82 o 
  -7  28   4        8.95       17.86     16.70 o 
  -4  28   4      183.98      183.70     15.39 o 
  -1  28   4       57.38       64.93     27.05 o 
 -24  29   4      168.37      212.15     28.04 o 
 -21  29   4      335.64      335.70     30.61 o 
 -18  29   4        0.61        1.00     28.14 o 
 -15  29   4      114.84      104.38     42.75 o 
 -12  29   4       78.56      145.81     23.92 o 
  -9  29   4      261.30      281.42     25.83 o 
  -6  29   4      254.25      307.53     22.92 o 
  -3  29   4       36.40       30.56     23.27 o 
 -23  30   4      139.83      176.86     32.47 o 
 -20  30   4       22.10        8.34     21.03 o 
 -17  30   4      169.23      120.70     23.88 o 
 -14  30   4      224.97      235.73     36.79 o 
 -11  30   4       26.45       59.81     19.42 o 
  -8  30   4       71.93       84.58     24.35 o 
 -22  31   4       84.44       81.03     25.22 o 
 -19  31   4      232.75      267.38     29.10 o 
 -16  31   4        8.49        4.58     19.50 o 
 -13  31   4      101.66      129.33     23.22 o 
 -10  31   4      269.55      237.11     23.92 o 
   0   1   5      167.28      138.48     15.82 o 
  -2   2   5      153.97      179.22     17.47 o 
   1   2   5     1301.19     1494.35     38.10 o 
  -4   3   5      130.19      164.58     19.41 o 
  -1   3   5     1022.46      967.94     31.03 o 
   2   3   5     1950.48     2152.89     46.64 o 
  -6   4   5      405.80      422.72     22.05 o 
  -3   4   5      437.03      471.48     23.81 o 
   0   4   5     1023.04     1009.26     32.69 o 
   3   4   5      338.72      356.61     35.84 o 
  -8   5   5       73.14       74.16     15.00 o 
  -5   5   5      191.67      202.73     19.81 o 
  -2   5   5      239.37      183.77     22.40 o 
   1   5   5      296.09      311.47     20.40 o 
   4   5   5      125.26      101.32     15.54 o 
 -10   6   5       79.72       83.19     15.40 o 
  -7   6   5      151.83      170.85     17.26 o 
  -4   6   5     2506.76     2366.90     69.60 o 
  -1   6   5      287.56      293.65     19.99 o 
   2   6   5      186.20      160.85     16.63 o 
   5   6   5       45.25       55.07     14.57 o 
 -12   7   5      182.11      245.11     24.02 o 
  -9   7   5      479.74      474.00     42.21 o 
  -6   7   5     1115.93      993.13     31.85 o 
  -3   7   5     1787.27     2077.03     56.44 o 
   0   7   5      552.45      702.41     31.61 o 
   3   7   5      118.80      131.28     16.22 o 
   6   7   5      265.00      260.85     24.79 o 
 -14   8   5      627.18      595.99     26.14 o 
 -11   8   5      359.16      316.09     26.78 o 
  -8   8   5      492.42      521.09     30.98 o 
  -5   8   5     1859.52     2028.14     45.58 o 
  -2   8   5     1069.94      952.37     31.82 o 
   1   8   5      402.28      386.74     34.27 o 
   4   8   5       33.59        8.44     16.38 o 
   7   8   5      192.00      187.79     29.22 o 
 -16   9   5      691.00      677.09     27.87 o 
 -13   9   5     1172.07     1148.29     38.75 o 
 -10   9   5      760.14      960.93     40.93 o 
  -7   9   5      827.65      808.02     73.05 o 
  -4   9   5     1149.20     1220.53     53.57 o 
  -1   9   5      163.80      164.11     20.06 o 
   2   9   5      295.93      236.81     21.47 o 
   5   9   5       63.82       76.38     18.77 o 
   8   9   5       52.47       50.45     14.68 o 
 -18  10   5      128.57      168.37     18.10 o 
 -15  10   5     1457.85     1443.27     53.14 o 
 -12  10   5      388.74      443.65     23.25 o 
  -9  10   5       23.39       57.53     14.61 o 
  -6  10   5     2440.64     2275.81     47.61 o 
  -3  10   5     1729.98     1781.26     44.90 o 
   0  10   5      945.92      799.41     36.34 o 
   3  10   5      127.46      100.43     16.01 o 
   6  10   5      395.32      447.26     29.39 o 
   9  10   5      313.29      315.09     21.29 o 
 -20  11   5       70.88       80.02     16.40 o 
 -17  11   5      300.51      259.29     20.36 o 
 -14  11   5     2286.47     2282.03     49.54 o 
 -11  11   5      351.90      316.48     21.11 o 
  -8  11   5     1711.00     1779.75    112.64 o 
  -5  11   5      351.40      423.50     21.62 o 
  -2  11   5      747.30      786.24     55.19 o 
   1  11   5      390.16      374.65     31.92 o 
   4  11   5       79.36      114.09     35.17 o 
   7  11   5      278.86      247.76     23.33 o 
  10  11   5       47.82       44.97     17.87 o 
 -22  12   5       86.12       56.48     16.17 o 
 -19  12   5       47.56       36.31     14.89 o 
 -16  12   5     1014.82      921.81     44.95 o 
 -13  12   5     1574.92     1462.99     39.05 o 
 -10  12   5     1225.52     1132.71     73.38 o 
  -7  12   5      918.17      917.77     51.03 o 
  -4  12   5      258.41      237.00     44.37 o 
  -1  12   5      194.08      237.24     23.69 o 
   2  12   5       96.55       82.46     19.13 o 
   5  12   5      110.01       88.74     27.05 o 
   8  12   5      214.30      224.13     23.81 o 
  11  12   5       57.57       53.23     17.68 o 
 -24  13   5       20.72       24.08     17.94 o 
 -21  13   5      140.77      123.32     18.11 o 
 -18  13   5       33.26       35.64     17.33 o 
 -15  13   5      152.57      174.37     18.82 o 
 -12  13   5      270.09      296.96     26.38 o 
  -9  13   5      112.12      155.55     16.55 o 
  -6  13   5      566.54      485.93     30.61 o 
  -3  13   5      121.05       97.80     20.62 o 
   0  13   5      503.06      519.90     57.90 o 
   3  13   5      528.74      483.04     29.73 o 
   6  13   5       42.33       55.08     38.42 o 
   9  13   5      159.19      113.44     19.72 o 
  12  13   5      375.46      362.86     26.77 o 
 -26  14   5        2.92      -14.79     14.79 o 
 -23  14   5       30.80       21.83     28.78 o 
 -20  14   5      124.37      148.62     18.41 o 
 -17  14   5      472.76      526.00     26.26 o 
 -14  14   5      233.55      271.68     36.23 o 
 -11  14   5      149.67      192.88     18.68 o 
  -8  14   5      361.23      377.13     28.19 o 
  -5  14   5      190.51      191.63     39.50 o 
  -2  14   5       83.05       85.63     20.27 o 
   1  14   5      229.94      195.59     23.25 o 
   4  14   5       28.16       16.23     23.81 o 
   7  14   5       11.13       16.90     16.78 o 
  10  14   5        1.90      -15.56     15.56 o 
  13  14   5       28.91       13.26     17.01 o 
 -28  15   5      146.00      114.71     20.42 o 
 -25  15   5      146.53      203.11     33.08 o 
 -22  15   5      309.08      296.18     22.89 o 
 -19  15   5       31.72       31.48     15.46 o 
 -16  15   5       68.60       77.85     16.85 o 
 -13  15   5      351.01      334.67     21.64 o 
 -10  15   5       25.01       24.82     13.70 o 
  -7  15   5      272.29      260.35     26.51 o 
  -4  15   5       37.75       51.73     19.08 o 
  -1  15   5       28.06       -1.15     21.10 o 
   2  15   5        1.39       -8.93     15.25 o 
   5  15   5      291.62      241.68     22.92 o 
   8  15   5       14.16      -10.77     15.25 o 
  11  15   5       27.95       28.40     16.82 o 
 -27  16   5      391.69      393.12     27.78 o 
 -24  16   5      396.88      492.17     33.36 o 
 -21  16   5       51.07       34.81     15.98 o 
 -18  16   5       85.99       87.44     17.23 o 
 -15  16   5      182.95      189.78     22.86 o 
 -12  16   5       47.77       61.36     14.65 o 
  -9  16   5      226.42      246.28     25.98 o 
  -6  16   5      362.75      455.19     31.26 o 
  -3  16   5      150.52      135.81     21.80 o 
   0  16   5      319.75      308.00     26.33 o 
   3  16   5      808.44      637.41     46.53 o 
   6  16   5      144.58      139.99     20.27 o 
   9  16   5      115.65      138.55     33.55 o 
  12  16   5      353.94      402.43     25.02 o 
 -26  17   5      268.64      290.34     22.69 o 
 -23  17   5       52.84       52.67     16.81 o 
 -20  17   5      163.48      187.19     20.02 o 
 -17  17   5      752.84      720.85     30.17 o 
 -14  17   5      168.22      169.39     24.86 o 
 -11  17   5       90.47      131.64     23.33 o 
  -8  17   5        2.84       10.63     17.55 o 
  -5  17   5      262.01      260.13     27.05 o 
  -2  17   5      290.85      297.72     27.26 o 
   1  17   5      480.16      402.71     28.32 o 
   4  17   5      138.05       92.64     58.44 o 
   7  17   5      281.94      294.74     31.92 o 
  10  17   5       34.84       27.34     16.39 o 
 -28  18   5      105.03      103.03     19.59 o 
 -25  18   5       72.08       84.74     18.60 o 
 -22  18   5      269.28      270.30     25.19 o 
 -19  18   5       28.82       37.21     16.62 o 
 -16  18   5       35.47       27.76     20.49 o 
 -13  18   5      474.30      606.53     36.34 o 
 -10  18   5      410.69      525.39     33.28 o 
  -7  18   5       47.81       51.50     26.51 o 
  -4  18   5      136.36      116.90     21.80 o 
  -1  18   5      809.98      752.13     50.86 o 
   2  18   5      580.57      528.11     41.12 o 
   5  18   5      506.54      555.07     29.87 o 
   8  18   5       36.71       26.90     17.32 o 
 -27  19   5        4.19        2.01     29.55 o 
 -24  19   5       22.36       22.49     17.91 o 
 -21  19   5        0.19      -16.35     22.47 o 
 -18  19   5      112.56      103.69     23.33 o 
 -15  19   5      355.45      419.16     32.11 o 
 -12  19   5       18.80       12.70     20.27 o 
  -9  19   5      142.62      159.14     40.04 o 
  -6  19   5       19.87       18.20     18.95 o 
  -3  19   5        3.34       24.27     18.64 o 
   0  19   5        3.94        9.97     17.68 o 
   3  19   5       64.02       90.63     27.60 o 
   6  19   5      182.23      160.46     20.78 o 
 -26  20   5      106.75      159.01     36.49 o 
 -23  20   5       35.89        7.18     15.59 o 
 -20  20   5       42.21       31.38     21.26 o 
 -17  20   5       10.59       -3.25     19.90 o 
 -14  20   5      365.20      291.91     29.45 o 
 -11  20   5      219.59      346.44     30.16 o 
  -8  20   5       56.11       65.96     21.72 o 
  -5  20   5      136.53      150.53     23.39 o 
  -2  20   5      333.36      307.76     26.77 o 
   1  20   5      124.48      207.78     30.30 o 
   4  20   5      104.36      105.37     25.97 o 
   7  20   5      114.50      151.10     26.51 o 
 -25  21   5      148.55      129.57     20.06 o 
 -22  21   5       78.47      137.88     56.82 o 
 -19  21   5       25.32       -2.24     20.62 o 
 -16  21   5      116.16      121.50     33.01 o 
 -13  21   5      166.84      176.83     25.98 o 
 -10  21   5      318.00      367.22     30.84 o 
  -7  21   5      254.04      278.60     27.73 o 
  -4  21   5      180.09      129.76     44.91 o 
  -1  21   5        4.03       31.92     18.41 o 
   2  21   5        3.89        4.38     16.02 o 
   5  21   5      124.00      143.71     50.32 o 
 -24  22   5       21.22       33.47     21.84 o 
 -21  22   5       18.08       23.24     21.72 o 
 -18  22   5       44.40       11.02     21.39 o 
 -15  22   5      106.82       46.52     22.49 o 
 -12  22   5        2.01       24.35     19.90 o 
  -9  22   5       18.58       17.23     19.72 o 
  -6  22   5       19.07       71.29     21.56 o 
  -3  22   5       28.44       11.42     29.22 o 
   0  22   5      254.25      337.64     34.63 o 
   3  22   5      226.75      231.97     22.02 o 
 -26  23   5      130.22      155.22     28.68 o 
 -23  23   5      349.54      357.54     67.10 o 
 -20  23   5      167.46      210.66     28.51 o 
 -17  23   5      130.28      163.08     29.22 o 
 -14  23   5      190.68      153.10     25.98 o 
 -11  23   5       68.56       88.11     23.69 o 
  -8  23   5      184.50      193.80     26.49 o 
  -5  23   5       22.14       23.02     19.50 o 
  -2  23   5       27.86       15.00     18.41 o 
   1  23   5       45.12       54.59     29.76 o 
 -25  24   5       83.74       70.47     27.05 o 
 -22  24   5      292.49      459.92     35.10 o 
 -19  24   5      110.78      138.89     26.75 o 
 -16  24   5       90.74       82.23     24.45 o 
 -13  24   5      370.28      360.07     32.46 o 
 -10  24   5      297.12      360.94     44.91 o 
  -7  24   5       56.25       57.24     21.57 o 
  -4  24   5      345.70      407.74     30.14 o 
  -1  24   5      533.18      606.90     32.03 o 
 -24  25   5       41.52       15.21     21.72 o 
 -21  25   5      150.75      158.64     27.86 o 
 -18  25   5       65.58       69.95     25.43 o 
 -15  25   5        8.02      -18.94     19.90 o 
 -12  25   5       93.19       49.12     23.25 o 
  -9  25   5       33.52       82.19     31.38 o 
  -6  25   5       75.35       78.63     21.56 o 
  -3  25   5       42.68       32.83     19.00 o 
 -23  26   5      335.01      439.78     35.28 o 
 -20  26   5      146.58      121.02     27.52 o 
 -17  26   5      184.05      234.28     43.29 o 
 -14  26   5       41.49       21.76     22.15 o 
 -11  26   5       32.45       18.48     20.49 o 
  -8  26   5      138.16      156.51     45.99 o 
  -5  26   5       61.28       32.75     19.42 o 
 -19  27   5      158.84      125.71     27.16 o 
 -16  27   5       43.65       58.52     34.09 o 
 -13  27   5      140.33      163.79     26.49 o 
 -10  27   5      220.76      244.60     30.84 o 
  -7  27   5       13.21       26.39     21.10 o 
 -18  28   5      139.84      158.43     28.28 o 
 -15  28   5      101.70      111.18     25.72 o 
 -12  28   5        6.31       62.21     23.14 o 
   0   0   6     1875.87     2003.14     85.49 o 
   1   1   6      144.39      149.04     19.08 o 
  -1   2   6      345.40      349.25     24.09 o 
   2   2   6      387.46      384.64     24.57 o 
  -3   3   6       38.99       64.79     16.70 o 
   0   3   6      202.81      179.71     20.82 o 
   3   3   6      164.29      169.36     20.39 o 
  -5   4   6      271.03      301.62     23.25 o 
  -2   4   6       28.60       38.04     21.72 o 
   1   4   6       29.92       25.68     15.90 o 
   4   4   6      449.94      554.13     29.85 o 
  -7   5   6      235.68      234.53     21.80 o 
  -4   5   6       50.46       60.31     17.47 o 
  -1   5   6     1286.43     1318.46     71.59 o 
   2   5   6      412.40      442.27     49.66 o 
   5   5   6      391.03      396.02     30.98 o 
  -9   6   6       12.15       15.30     19.50 o 
  -6   6   6       94.61      122.58     18.72 o 
  -3   6   6     1360.90     1463.53     52.38 o 
   0   6   6      777.62      776.63     32.65 o 
   3   6   6      539.16      503.28     28.84 o 
   6   6   6       26.20      -11.55     18.74 o 
 -11   7   6      248.62      278.84     28.28 o 
  -8   7   6       54.32       78.17     27.05 o 
  -5   7   6      208.59      199.85     44.91 o 
  -2   7   6     1180.43     1214.90     38.94 o 
   1   7   6      348.23      400.15     25.39 o 
   4   7   6      174.92      187.19     25.63 o 
   7   7   6      184.68      177.49     26.39 o 
 -13   8   6      231.82      242.15     53.57 o 
 -10   8   6      558.46      640.17     38.26 o 
  -7   8   6      323.34      387.45     32.14 o 
  -4   8   6      489.46      481.57     35.71 o 
  -1   8   6      803.96      784.12     50.86 o 
   2   8   6      206.91      226.07     27.16 o 
   5   8   6      108.40      156.96     24.86 o 
   8   8   6      297.86      306.67     33.77 o 
 -15   9   6      114.10       87.47     18.14 o 
 -12   9   6       56.03      102.16     22.29 o 
  -9   9   6      266.55      221.35     27.16 o 
  -6   9   6       32.21       36.79     29.22 o 
  -3   9   6      379.78      338.10     29.84 o 
   0   9   6       45.13       44.37     19.90 o 
   3   9   6      220.15      247.32     27.16 o 
   6   9   6      147.16      179.64     37.88 o 
   9   9   6      143.91      140.86     24.10 o 
 -17  10   6      333.58      354.80     25.97 o 
 -14  10   6      346.70      408.97     25.69 o 
 -11  10   6        0.18        4.85     15.46 o 
  -8  10   6      422.49      420.27     25.57 o 
  -5  10   6      626.34      675.55     38.42 o 
  -2  10   6      272.84      213.03     26.78 o 
   1  10   6       60.26       62.77     22.19 o 
   4  10   6      181.34      235.92     38.96 o 
   7  10   6      281.81      245.43     26.39 o 
  10  10   6      134.99       73.81     31.92 o 
 -19  11   6      144.61      203.16     23.91 o 
 -16  11   6        5.43       19.44     16.80 o 
 -13  11   6      244.00      276.67     32.82 o 
 -10  11   6        4.93      -15.43     15.43 o 
  -7  11   6      338.17      311.75     56.82 o 
  -4  11   6      216.02      227.02     27.16 o 
  -1  11   6        6.73       14.83     19.41 o 
   2  11   6       20.49       24.74     19.85 o 
   5  11   6      278.97      328.99     41.12 o 
   8  11   6      181.09      156.73     28.14 o 
  11  11   6       72.75       92.19     22.49 o 
 -21  12   6       97.76      148.52     24.79 o 
 -18  12   6      456.64      477.95     36.13 o 
 -15  12   6      276.03      267.52     23.63 o 
 -12  12   6       16.92       41.58     17.18 o 
  -9  12   6      187.37      257.83     27.61 o 
  -6  12   6        6.54      -14.83     29.76 o 
  -3  12   6       55.62       50.03     21.80 o 
   0  12   6      487.36      465.38     33.23 o 
   3  12   6      231.31      177.48     35.71 o 
   6  12   6      286.75      317.68     28.69 o 
   9  12   6      135.55      150.34     24.02 o 
 -23  13   6        9.14        9.33     20.18 o 
 -20  13   6       79.50      116.11     35.02 o 
 -17  13   6       12.79       -4.89     16.23 o 
 -14  13   6       15.86       10.46     16.70 o 
 -11  13   6      137.34      140.67     19.72 o 
  -8  13   6      140.15      172.72     30.30 o 
  -5  13   6       62.41       90.89     24.10 o 
  -2  13   6       81.29       54.78     22.03 o 
   1  13   6       51.49       80.03     21.80 o 
   4  13   6      581.81      596.29     50.86 o 
   7  13   6       96.74       69.44     28.14 o 
  10  13   6      183.13      220.89     32.47 o 
 -22  14   6       23.12        6.64     17.06 o 
 -19  14   6      109.81       65.85     18.72 o 
 -16  14   6       77.48       39.69     17.57 o 
 -13  14   6      175.95      162.48     20.51 o 
 -10  14   6       68.48       29.11     34.63 o 
  -7  14   6      130.87      174.37     27.16 o 
  -4  14   6       66.30       56.56     21.80 o 
  -1  14   6      107.18       88.02     24.10 o 
   2  14   6       44.87       42.21     29.22 o 
   5  14   6      184.26      226.12     25.97 o 
   8  14   6      108.32       93.22     22.56 o 
 -21  15   6       31.04       -0.65     17.11 o 
 -18  15   6       37.10       44.02     18.32 o 
 -15  15   6      120.10      107.44     19.57 o 
 -12  15   6      171.25      160.81     36.25 o 
  -9  15   6      164.67      145.13     42.21 o 
  -6  15   6      133.72      112.72     24.86 o 
  -3  15   6       16.04        0.52     19.08 o 
   0  15   6       47.14       74.28     23.33 o 
   3  15   6      105.89      145.01     32.47 o 
   6  15   6      108.80       84.53     57.36 o 
 -23  16   6      244.85      338.74     42.08 o 
 -20  16   6       96.46      103.07     19.92 o 
 -17  16   6      173.48      164.83     21.43 o 
 -14  16   6      423.51      425.53     35.20 o 
 -11  16   6       22.89       24.18     22.15 o 
  -8  16   6      368.03      400.00     33.28 o 
  -5  16   6       12.40       20.66     28.68 o 
  -2  16   6       46.92       98.53     25.43 o 
   1  16   6      147.89      152.59     34.63 o 
   4  16   6      373.58      380.29     37.88 o 
   7  16   6       55.49       42.01     20.95 o 
 -22  17   6       52.69       90.81     37.77 o 
 -19  17   6      190.59      194.04     22.82 o 
 -16  17   6       93.58       48.05     42.21 o 
 -13  17   6       17.00      -17.73     37.34 o 
 -10  17   6       52.12       47.60     22.33 o 
  -7  17   6       39.69       69.34     34.09 o 
  -4  17   6        2.37       36.25     22.19 o 
  -1  17   6      320.62      291.22     30.05 o 
   2  17   6      333.09      273.80     37.88 o 
   5  17   6       54.83       36.15     20.49 o 
 -21  18   6       52.12       54.23     19.31 o 
 -18  18   6       21.61       55.04     24.45 o 
 -15  18   6       44.50       62.50     25.22 o 
 -12  18   6      124.11      154.10     28.69 o 
  -9  18   6       11.59       31.46     30.30 o 
  -6  18   6       61.20       52.99     23.57 o 
  -3  18   6        0.70       33.55     22.73 o 
   0  18   6        7.75       -6.49     24.89 o 
   3  18   6       24.27       -6.95     17.97 o 
 -20  19   6      117.58       48.49     33.01 o 
 -17  19   6       52.87       32.52     24.45 o 
 -14  19   6      232.83      246.83     31.37 o 
 -11  19   6      529.18      678.31     59.52 o 
  -8  19   6       11.50       29.46     22.73 o 
  -5  19   6      117.49      146.05     26.19 o 
  -2  19   6       93.87      115.85     25.97 o 
   1  19   6       95.32       84.41     30.30 o 
 -19  20   6       68.13       53.45     26.33 o 
 -16  20   6       96.16      159.73     49.78 o 
 -13  20   6      132.36      143.50     28.28 o 
 -10  20   6       26.63       25.71     23.25 o 
  -7  20   6       10.47        6.69     20.95 o 
  -4  20   6       30.25        8.30     20.62 o 
  -1  20   6      122.18      141.77     33.55 o 
 -18  21   6       35.32       59.47     27.60 o 
 -15  21   6       34.41      118.34     27.92 o 
 -12  21   6        0.80      -21.43     21.43 o 
  -9  21   6       80.69       55.38     24.79 o 
  -6  21   6       40.39       56.45     23.11 o 
  -3  21   6       15.35       14.50     24.35 o 
 -17  22   6       45.86       82.12     32.47 o 
 -14  22   6       27.19       17.86     47.62 o 
 -11  22   6      673.64      674.71     69.26 o 
  -8  22   6       14.75       31.20     22.15 o 
  -5  22   6        7.00       45.26     21.80 o 
 -16  23   6       33.46       38.96     35.71 o 
 -13  23   6      115.53      158.69     28.96 o 
 -10  23   6       86.85      153.40     28.69 o 
  -7  23   6      129.46      111.47     34.63 o 
  -1   1   7      162.06      198.30     32.84 o 
  -3   2   7      106.59      113.61     22.17 o 
   0   2   7        7.71      -10.25     16.85 o 
  -5   3   7       88.44      112.77     21.65 o 
  -2   3   7      154.40      156.35     22.89 o 
   1   3   7       61.23       80.38     20.82 o 
  -7   4   7      267.51      284.58     49.78 o 
  -4   4   7       30.16       42.29     23.25 o 
  -1   4   7      104.08      108.25     21.45 o 
   2   4   7      128.54      134.07     26.50 o 
  -9   5   7      315.00      411.06     36.71 o 
  -6   5   7       60.35       68.94     33.01 o 
  -3   5   7       64.56       19.60     24.89 o 
   0   5   7       33.16       82.43     24.45 o 
   3   5   7      269.98      290.97     57.36 o 
 -11   6   7       60.03      116.47     27.92 o 
  -8   6   7      315.97      344.31     40.04 o 
  -5   6   7      439.15      487.89     75.21 o 
  -2   6   7       29.88       -0.70     22.56 o 
   1   6   7      234.99      262.08     35.71 o 
   4   6   7      267.01      378.77     50.86 o 
 -13   7   7      283.13      296.07     37.34 o 
 -10   7   7      283.99      318.30     34.41 o 
  -7   7   7       99.54      135.67     28.31 o 
  -4   7   7       53.13       53.04     25.63 o 
  -1   7   7      158.76      182.37     30.22 o 
   2   7   7       50.52       37.88     35.71 o 
   5   7   7       88.35       88.74     36.79 o 
 -15   8   7      203.40      226.39     30.05 o 
 -12   8   7       14.68        8.15     22.58 o 
  -9   8   7       46.12       28.14     24.49 o 
  -6   8   7      325.76      346.55     61.69 o 
  -3   8   7        6.17       24.02     22.80 o 
   0   8   7       71.48       69.45     25.63 o 
   3   8   7       63.45       47.62     34.63 o 
   6   8   7      112.82      101.73     38.96 o 
 -14   9   7      233.59      285.53     27.13 o 
 -11   9   7      133.21      146.47     32.05 o 
  -8   9   7      134.30      143.97     22.26 o 
  -5   9   7      243.15      183.39     30.58 o 
  -2   9   7       32.04       -5.93     22.03 o 
   1   9   7      115.08      120.81     28.28 o 
   4   9   7       67.85      107.14     38.96 o 
 -13  10   7      366.04      390.83     29.25 o 
 -10  10   7      180.35      205.61     24.61 o 
  -7  10   7       99.62      122.65     27.86 o 
  -4  10   7        4.79       35.21     24.10 o 
  -1  10   7       54.57       64.25     25.56 o 
   2  10   7       17.45       60.60     35.71 o 
   5  10   7       57.05       98.48     37.88 o 
 -15  11   7      268.64      338.71     35.20 o 
 -12  11   7      369.55      416.66     29.37 o 
  -9  11   7      239.40      239.05     32.14 o 
  -6  11   7       24.22       29.32     23.39 o 
  -3  11   7       67.63       44.08     23.88 o 
   0  11   7       77.56       79.93     24.86 o 
   3  11   7       83.52       25.97     34.63 o 
 -14  12   7       32.88       25.04     19.61 o 
 -11  12   7       54.94      102.14     21.17 o 
  -8  12   7      235.74      311.55     34.44 o 
  -5  12   7       77.71       75.21     26.02 o 
  -2  12   7       34.34       10.09     23.33 o 
   1  12   7       43.19       53.03     34.63 o 
 -13  13   7      105.63      152.23     39.71 o 
 -10  13   7        1.22       16.64     23.25 o 
  -7  13   7      159.15      186.24     31.37 o 
  -4  13   7       93.46       65.82     30.30 o 
  -1  13   7       34.11       57.61     26.39 o 
 -12  14   7      114.52      142.87     50.32 o 
  -9  14   7       37.02       28.64     25.56 o 
  -6  14   7       10.48        9.52     24.86 o 
  -3  14   7      131.94      122.99     27.73 o 
 -11  15   7      108.45      123.98     29.45 o 
  -8  15   7      129.22      159.57     37.88 o 
  -5  15   7       17.33       41.40     25.56 o 
                                                 
